# Supplementary material for: A multi-ancestry meta genome-wide association study of migraine among veterans: associations with traumatic brain injury, depression, and post-traumatic stress disorder
Source: Mol Psychiatry. 2025 Dec 19;31(5):2660–74. doi: 10.1038/s41380-025-03392-4 (PMC12863721; doi:10.1038/s41380-025-03392-4)
Supplement: Supplementary file 2 — Supplementary Data [file 41380_2025_3392_MOESM2_ESM.xlsx]

## Sheet: TOC
	Table of Contents
	Table	Description
	1	International Classification of Disease 9 and 10 Migraine Disorder Codes
	2	MVP Participants used to define Migraine phenotype cases and controls from EHR ICD codes and Baseline Survey self-report data.
	3	Datasets included in genetic correlation and gSEM analyses for European ancestry.
	4	Demographic Characteristics of the Million Veteran Program (MVP) cohort
	5	Genome-wide significant loci associated with migraine in a cross-ancestry GWAS meta-analysis of European (EUR), Hispanic (HIS), and African (AFR) ancestries across gender.
	6	Replication of genome-wide signficant loci across all strata with previous migraine GWAS results.
	7	Fine-mapping results for genome-wide significant loci identified in the European ancestry cohort using SuSIE
	8	Replication of previously identified migraine-associated SNPs from GWAS catalog, in the current study
	9	Mapped Genes for META Combined.
	10	Novel status of mapped genes from all 49 GWS loci across strata
	11	Pathway Enrichment Results
	12	Gene-tissue expression results in the multi-ancestry meta analysis of MVP migraine
	13	Gene-tissue expression results in the EUR Combined analysis of MVP migraine
	14	DEPICT Tissue, Pathway, and Gene Results
	15	MAGMA gene analysis results in the multi-ancestry meta-analysis .
	16	LD-score regression (LDSC) liability scale heritabilities for MVP Migraine European samples.
	17	LD-score regression (LDSC) results for EUR Ancestry Cohorts.
	18	Genomic Structural Equation Modeling Regression Estimates of Brain Region Association with Migraine Controlling for Intracranial Volume
	19	Exploratory Factor Analysis Loadings
	20	Model Fit Statistics for Confirmatory Factor Analysis Models
	21	Batch LDSC Regression Results for MVP Migraine Multi-ancestry Meta-analysis and GERA+UKB Cohort
	22	Mendelian Randomization CAUSE Results Evaluating Associations Between MVP Migraine and Psychiatric and Brain Phenotypes
	23	Bivariate MiXeR analysis of migraine
	24	Candidate Drug Results

## Sheet: ST1 ICD
	Supplementary Table 1. International Classification of Disease 9 and 10 Migraine Disorder Codes
	ICD 9 Code	ICD 9 code and Description	ICD 10 Code General Equivalency		Other ICD-10 Code Options
	346_00	346.00 Migraine with aura, without mention of intracSupplementary Table migraine without mention of status migrainosus convert	G43.109	G43.109 Migraine with aura, not intracSupplementary Table , without status migrainosus	G43.119	G43.119 Migraine with aura, intracSupplementary Table , without status migrainosus
	346_01	346.01 Migraine with aura, with intracSupplementary Table migraine, so stated, without mention of status migrainosus	G43.119	G43.119 Migraine with aura, intracSupplementary Table , without status migrainosus
	346_02	346.02 Migraine with aura, without mention of intracSupplementary Table migraine with status migrainosus	G43.101	G43.101 Migraine with aura, not intracSupplementary Table , with status migrainosus	G43.111	G43.111 Migraine with aura, intracSupplementary Table , with status migrainosus
	346_03	346.03 Migraine with aura, with intracSupplementary Table migraine, so stated, with status migrainosus	G43.111	G43.111 Migraine with aura, intracSupplementary Table , with status migrainosus
	346_10	346.10 Migraine without aura, without mention of intracSupplementary Table migraine without mention of status migrainosus	G43.009	G43.009 Migraine without aura, not intracSupplementary Table , without status migrainosus	G43.019	G43.019 Migraine without aura, intracSupplementary Table , without status migrainosus
	346_11	346.11 Migraine without aura, with intracSupplementary Table migraine, so stated, without mention of status migrainosus	G43.019	G43.019 Migraine without aura, intracSupplementary Table , without status migrainosus
	346_12	346.12 Migraine without aura, without mention of intracSupplementary Table migraine with status migrainosus	G43.001	G43.001 Migraine without aura, not intracSupplementary Table , with status migrainosus	G43.011	G43.011 Migraine without aura, intracSupplementary Table , with status migrainosus
	346_13	346.13 Migraine without aura, with intracSupplementary Table migraine, so stated, with status migrainosus	G43.011	G43.011 Migraine without aura, intracSupplementary Table , with status migrainosus
	346_20	346.20 Variants of migraine, not elsewhere classified, without mention of intracSupplementary Table migraine without mention of status migrainosus	G43.809	G43.809 Other migraine, not intracSupplementary Table , without status migrainosus	G43.819	G43.819 Other migraine, intracSupplementary Table , without status migrainosus
			G43.A0	G43.A0 Cyclical vomiting, not intracSupplementary Table	G43.A1	G43.A1 Cyclical vomiting, intracSupplementary Table
			G43.B0	G43.B0 Ophthalmoplegic migraine, not intracSupplementary Table	G43.B1	G43.B1 Ophthalmoplegic migraine, intracSupplementary Table
			G43.C0	G43.C0 Periodic headache syndromes in child or adult, not intracSupplementary Table	G43.C1	G43.C1 Periodic headache syndromes in child or adult, intracSupplementary Table
			G43.D0	G43.D0 Ophthalmoplegic migraine, not intracSupplementary Table	G43.D1	G43.D1 Abdominal migraine, intracSupplementary Table
	346_21	346.21 Variants of migraine, not elsewhere classified, with intracSupplementary Table migraine, so stated, without mention of status migrainosus	G43.819	G43.819 Other migraine, intracSupplementary Table , without status migrainosus
			G43.A1	G43.A1 Cyclical vomiting, intracSupplementary Table
			G43.B1	G43.B1 Ophthalmoplegic migraine, intracSupplementary Table
			G43.C1	G43.C1 Periodic headache syndromes in child or adult, intracSupplementary Table
			G43.D1	G43.D1 Abdominal migraine, intracSupplementary Table
	346_22	346.22 Variants of migraine, not elsewhere classified, without mention of intracSupplementary Table migraine with status migrainosus	G43.801	G43.801 Other migraine, not intracSupplementary Table , with status migrainosus	G43.811	G43.811 Other migraine, intracSupplementary Table , with status migrainosus
	346_23	346.23 Variants of migraine, not elsewhere classified, with intracSupplementary Table migraine, so stated, with status migrainosus	G43.811	G43.811 Other migraine, intracSupplementary Table , with status migrainosus
	346_30	346.30 Hemiplegic migraine, without mention of intracSupplementary Table migraine without mention of status migrainosus	G43.409	G43.409 Hemiplegic migraine, not intracSupplementary Table , without status migrainosus	G43.419	G43.419 Hemiplegic migraine, intracSupplementary Table , without status migrainosus
	346_31	346.31 Hemiplegic migraine, with intracSupplementary Table migraine, so stated, without mention of status migrainosus	G43.419	G43.419 Hemiplegic migraine, intracSupplementary Table , without status migrainosus
	346_32	346.32 Hemiplegic migraine, without mention of intracSupplementary Table migraine with status migrainosus	G43.401	G43.401 Hemiplegic migraine, not intracSupplementary Table , with status migrainosus	G43.411	G43.411 Hemiplegic migraine, intracSupplementary Table , with status migrainosus
	346_33	346.33 Hemiplegic migraine, with intracSupplementary Table migraine, so stated, with status migrainosus	G43.411	G43.411 Hemiplegic migraine, intracSupplementary Table , with status migrainosus
	346_40	346.40 Menstrual migraine, without mention of intracSupplementary Table migraine without mention of status migrainosus	G43.829	G43.829 Menstrual migraine, not intracSupplementary Table , without status migrainosus	G43.839	G43.839 Menstrual migraine, intracSupplementary Table , without status migrainosus
	346_41	346.41 Menstrual migraine, with intracSupplementary Table migraine, so stated, without mention of status migrainosus	G43.839	G43.839 Menstrual migraine, intracSupplementary Table , without status migrainosus
	346_42	346.42 Menstrual migraine, without mention of intracSupplementary Table migraine with status migrainosus	G43.821	G43.821 Menstrual migraine, not intracSupplementary Table , with status migrainosus	G43.831	G43.831 Menstrual migraine, intracSupplementary Table , with status migrainosus
	346_43	346.43 Menstrual migraine, with intracSupplementary Table migraine, so stated, with status migrainosus	G43.831	G43.831 Menstrual migraine, intracSupplementary Table , with status migrainosus
	346_50	346.50 Persistent migraine aura without cerebral infarction, without mention of intracSupplementary Table migraine without mention of status migrainosus	G43.509	G43.509 Persistent migraine aura without cerebral infarction, not intracSupplementary Table , without status migrainosus	G43.519	G43.519 Persistent migraine aura without cerebral infarction, intracSupplementary Table , without status migrainosus
	346_51	346.51 Persistent migraine aura without cerebral infarction, with intracSupplementary Table migraine, so stated, without mention of status migrainosus	G43.519	G43.519 Persistent migraine aura without cerebral infarction, intracSupplementary Table , without status migrainosus
	346_52	346.52 Persistent migraine aura without cerebral infarction, without mention of intracSupplementary Table migraine with status migrainosus	G43.501	G43.501 Persistent migraine aura without cerebral infarction, not intracSupplementary Table , with status migrainosus	G43.511	G43.511 Persistent migraine aura without cerebral infarction, intracSupplementary Table , with status migrainosus
	346_53	346.53 Persistent migraine aura without cerebral infarction, with intracSupplementary Table migraine, so stated, with status migrainosus	G43.511	G43.511 Persistent migraine aura without cerebral infarction, intracSupplementary Table , with status migrainosus
	346_70	346.70 Chronic migraine without aura, without mention of intracSupplementary Table migraine without mention of status migrainosus	G43.709	G43.709 Chronic migraine without aura, not intracSupplementary Table , without status migrainosus	G43.719	G43.719 Chronic migraine without aura, intracSupplementary Table , without status migrainosus
	346_71	346.71 Chronic migraine without aura, with intracSupplementary Table migraine, so stated, without mention of status migrainosus	G43.719	G43.719 Chronic migraine without aura, intracSupplementary Table , without status migrainosus
	346_72	346.72 Chronic migraine without aura, without mention of intracSupplementary Table migraine with status migrainosus	G43.701	G43.701 Chronic migraine without aura, intracSupplementary Table , without status migrainosus	G43.711	G43.711 Chronic migraine without aura, intracSupplementary Table , with status migrainosus
	346_73	346.73 Chronic migraine without aura, with intracSupplementary Table migraine, so stated, with status migrainosus	G43.711	G43.711 Chronic migraine without aura, intracSupplementary Table , with status migrainosus
	346_80	346.80 Other forms of migraine, without mention of intracSupplementary Table migraine without mention of status migrainosus	G43.809	G43.809 Other migraine, not intracSupplementary Table , without status migrainosus	G43.819	G43.819 Other migraine, intracSupplementary Table , without status migrainosus
	346_81	346.81 Other forms of migraine, with intracSupplementary Table migraine, so stated, without mention of status migrainosus	G43.819	G43.819 Other migraine, intracSupplementary Table , without status migrainosus
	346_82	346.82 Other forms of migraine, without mention of intracSupplementary Table migraine with status migrainosus	G43.801	G43.801 Other migraine, not intracSupplementary Table , with status migrainosus	G43.811	G43.811 Other migraine, intracSupplementary Table , with status migrainosus
	346_83	346.83 Other forms of migraine, with intracSupplementary Table migraine, so stated, with status migrainosus	G43.811	G43.811 Other migraine, intracSupplementary Table , with status migrainosus
	346_90	346.90 Migraine, unspecified, without mention of intracSupplementary Table migraine without mention of status migrainosus	G43.909	G43.909 Migraine, unspecified, not intracSupplementary Table , without status migrainosus	G43.009	G43.009 Migraine without aura, not intracSupplementary Table , without status migrainosus
					G43.109	G43.109 Migraine with aura, not intracSupplementary Table , without status migrainosus
					G43.409	G43.409 Hemiplegic migraine, not intracSupplementary Table , without status migrainosus
					G43.509	G43.509 Persistent migraine aura without cerebral infarction, not intracSupplementary Table , without status migrainosus
					G43.709	G43.709 Chronic migraine without aura, not intracSupplementary Table , without status migrainosus
					G43.B0	G43.B0 Ophthalmoplegic migraine, not intracSupplementary Table
					G43.D0	G43.D0 Ophthalmoplegic migraine, not intracSupplementary Table
					G43.809	G43.809 Other migraine, not intracSupplementary Table , without status migrainosus
					G43.829	G43.829 Menstrual migraine, not intracSupplementary Table , without status migrainosus
	346_91	346.91 Migraine, unspecified, with intracSupplementary Table migraine, so stated, without mention of status migrainosus	G43.919	G43.919 Migraine with aura, intracSupplementary Table , without status migrainosus	G43.019	G43.019 Migraine without aura, intracSupplementary Table , without status migrainosus
					G43.919	G43.919 Migraine with aura, intracSupplementary Table , without status migrainosus
					G43.419	G43.419 Hemiplegic migraine, intracSupplementary Table , without status migrainosus
					G43.519	G43.519 Persistent migraine aura without cerebral infarction, intracSupplementary Table , without status migrainosus
					G43.719	G43.719 Chronic migraine without aura, intracSupplementary Table , without status migrainosus
					G43.B1	G43.B1 Ophthalmoplegic migraine, intracSupplementary Table
					G43.D1	G43.D1 Abdominal migraine, intracSupplementary Table
					G43.819	G43.819 Other migraine, intracSupplementary Table , without status migrainosus
					G43.839	G43.839 Menstrual migraine, intracSupplementary Table , without status migrainosus
	346_92	346.92 Migraine, unspecified, without mention of intracSupplementary Table migraine with status migrainosus	G43.901	G43.901 Migraine, unspecified, not intracSupplementary Table , with status migrainosus	G43.001	G43.001 Migraine without aura, not intracSupplementary Table , with status migrainosus
					G43.101	G43.101 Migraine with aura, not intracSupplementary Table , with status migrainosus
					G43.401	G43.401 Hemiplegic migraine, not intracSupplementary Table , with status migrainosus
					G43.501	G43.501 Persistent migraine aura without cerebral infarction, not intracSupplementary Table , with status migrainosus
					G43.701	G43.701 Chronic migraine without aura, intracSupplementary Table , without status migrainosus
					G43.B0	G43.B0 Ophthalmoplegic migraine, not intracSupplementary Table
					G43.D0	G43.D0 Ophthalmoplegic migraine, not intracSupplementary Table
					G43.801	G43.801 Other migraine, not intracSupplementary Table , with status migrainosus
					G43.821	G43.821 Menstrual migraine, not intracSupplementary Table , with status migrainosus
	346_93	346.93 Migraine, unspecified, with intracSupplementary Table migraine, so stated, with status migrainosus	G43.911	G43.911 Migraine, unspecified, intracSupplementary Table , with status migrainosus	G43.011	G43.011 Migraine without aura, intracSupplementary Table , with status migrainosus
					G43.111	G43.111 Migraine with aura, intracSupplementary Table , with status migrainosus
					G43.411	G43.411 Hemiplegic migraine, intracSupplementary Table , with status migrainosus
					G43.511	G43.511 Persistent migraine aura without cerebral infarction, intracSupplementary Table , with status migrainosus
					G43.711	G43.711 Chronic migraine without aura, intracSupplementary Table , with status migrainosus
					G43.B1	G43.B1 Ophthalmoplegic migraine, intracSupplementary Table
					G43.D1	G43.D1 Abdominal migraine, intracSupplementary Table
					G43.811	G43.811 Other migraine, intracSupplementary Table , with status migrainosus
					G43.831	G43.831 Menstrual migraine, intracSupplementary Table , with status migrainosus

## Sheet: ST2 Participants
	Supplementary Table 2. MVP Participants used to define Migraine phenotype cases and controls from EHR ICD codes and Baseline Survey self-report data.
	Baseline Survey	EHR ICD Code Status		Total
		Migraine	No Migraine
	Migraine	26333	24186	50519
	No Migraine	14037	440255	454292
	Did not complete	53523	273121	326644
	Total	93893	737562	831455
	Note: The final analytic data set contained 118,079 eligible phenoptypic cases (in bold) and 440,255 controls (in italic), regardless of ancestry. 273,121 individuals were excluded to avoid control contamination.

## Sheet: ST3 LDSC files
	Supplementary Table 3. Datasets included in genetic correlation and GSEM analyses for EUR ancestry.
	A. Psychiatric conditions
	Trait	Abbreviation	PMID	Total N	Prevalence	Cases (%)	Controls (%)	File
	Attention-deficit/hyperactivity disorder	ADHD	30478444	53293	0.358377	19099 (35.84)	34194 (64.16)	adhd_eur_jun2017.gz
	Alcohol dependence	ALC	30482948	46568	0.248432	11569 (24.84)	34999 (75.16)	pgc_alcdep.eur_discovery.aug2018_release.txt.gz
	Anorexia nervosa	AN	31308545	72517	0.234317	16992 (23.43)	55525 (76.57)	pgcAN2.2019-07.vcf.tsv.gz
	Autism spectrum disorder	AUT	30804558	46351	0.396583	18382 (39.66)	27969 (60.34)	iPSYCH-PGC_ASD_Nov2017.gz
	Bipolar disorder	BP	31043756	51710	0.39358	20352 (39.36)	31358 (60.64)	daner_PGC_BIP32b_mds7a_0416a.gz
	Major depressive disorder	MDD	30718901	500199	0.341376	170756 (34.14)	329443 (65.86)	PGC_UKB_depression_genome-wide.txt
	Obsessive compulsive disorder	OCD	28761083	9725	0.276401	2688 (27.64)	7037 (72.36)	ocd_aug2017.gz
	Post-traumatic stress disorder	PTSD	34865855	182199	NA	NA	NA	MVP.EUR.TOT.txt.gz_f2
	Schizophrenia	SCZ	35396580	161405	0.417521	67390 (41.75)	94015 (58.25)	PGC3_SCZ_wave3_public.v2.tsv.gz
	Tourette's syndrome	TS	30818990	14307	0.336828	4819 (33.68)	9488 (66.32)	TS_Oct2018.gz
	Anxiety	ANX	26754954	17310	0.317447	5495 (31.74)	11815 (68.26)	anxiety.meta.full.cc.tbl.gz
	Traumatic brain injury	TBI	37875548	304485	58%%	111494 (57.77)	192991 (42.23)	eur_jun32021_allchr.narrow_tbi_use.maf01.ADD.resultsa.gz
	B. Brain morphology
	Trait	Abbreviation	PMID	Total N	GWAS Data File Name
	Nucleus Accumbens	NCA	31636452	32562	accumbens_eur_z_ldsc_restricted_NG05SEP19.gz
	Amygdala	AM	31636452	34431	amygdala_eur_z_ldsc_restricted_NG05SEP19.gz
	Brainstem	BS	31636452	28809	brainstem_eur_z_ldsc_restricted_NG05SEP19.gz
	Caudate Nucleus	CN	31636452	37741	caudate_eur_z_ldsc_restricted_NG05SEP19.gz
	Globus Pallidus	GP	31636452	34413	pallidum_eur_z_ldsc_restricted_NG05SEP19.gz
	Putamen	PU	31636452	37571	putamen_eur_z_ldsc_restricted_NG05SEP19.gz
	Thalamus	TH	31636452	34464	thalamus_eur_z_ldsc_restricted_NG05SEP19.gz
	Hippocampal Volume	HV	28098162	33536	CHARGE-ENIGMA-HV-METAANALYSIS-201311141.TBL.FINAL.gz
	Intracranial Volume	ICV	27694991	32438	CHARGE-ENIGMA-ICV-METAANALYSIS-201311141.TBL.FINAL.gz
	Full Surface Area	FSA	32193296	51665	ENIGMA3_mixed_se_wo_Mean_Full_SurfArea_20190429.txt.gz
	Full Average Thickness	FT	32193296	51665	ENIGMA3_mixed_se_wo_Mean_Full_Thickness_20190429.txt.gz
	Note: Brain Morphology from ENIGMA

## Sheet: ST4 Demographics
	Supplementary Table 4a. Demographic Characteristics of the Phenpotypic Million Veteran Program (MVP) cohort.
		ICD Migraine N=831,455		Baseline Surveya n=504,811		Missing Baseline Survey	Combined rate of migraine based on ICD or self-report
	Self-report Ancestry	Yes ICD code n=93,893	No ICD code n=737,562	Yes Migraine n=50,519	No Migraine n=454,292		Cases n=118,079	Controls n=440,255	Total n=558,334	P Value c
	White Total (%)	63,927 (10.4)	548,110 (89.6)	37,386 (9.3)	364,781 (90.7)	20,9870 (34.3)	81,895 (18.7)	354,916 (81.2)	436811
	Age (SD)	53.2 (14.5)	64.1 (13.8)	57.7 (13.3)	66.7 (12.0)		55.0 (14.5)	67.0 (11.9)	62.9 (14.2)	<.001
	Sex									<.001
	Men (%)	48,067 (8.5)	515,881 (91.4)	28,613 (7.7)	344,103 (92.3)	191,232 (33.9)	63,520 (15.9)	336,501 (84.1)	400021
	Women (%)	15,860 (33.0)	32,229 (67.0)	8,773 (29.8)	20,678 (70.2)	18,638 (38.8)	18,375 (49.9)	18,415 (50.1)	36790
	Black Total	20,652 (13.5)	131,811 (86.4)	8,327 (12.6)	57,883 (87.4)	86253 (56.6)	24,606 (30.9)	55,185 (69.2)	79791
	Age (SD)	49.8 (12.0)	58.5 (12.2)	54.5 (11.2)	61.0 (10.9)		51.1 (12.2)	61.4 (10.9)	57.4 (12.6)	<.001
	Sex									<.001
	Men (%)	13,078 (9.9)	117,873 (90.0)	5,561 (9.9)	51,563 (90.1)	73,827 (56.4)	16,358 (24.7)	49,670 (75.2)	66,028 (82.8)
	Women (%)	7,574 (35.2)	13,938 (64.8)	2,676 (29.7)	6,320 (70.2)	12,516 (58.2)	8,248 (59.9)	5,515 (40.1)	13,763 (17.2)
	Hispanic Total (%)	9,314 (13.9)	57,641 (86.1)	4,806 (13.2)	31,628 (86.8)	30,521 (45.6)	11,578 (27.7)	30,154 (72.3)	41732
	Age (SD)	46.4 (13.8)	56.4 (15.8)	52.4 (13.4)	60.7 (13.9)		48.4 (14.3)	61.3 (13.7)	54.9 (15.9)	<.001
	Sex									<.001
	Men (%)	6,699 (11.1)	53,160 (88.8)	3,529 (10.7)	29,202 (89.2)	27,128 (45.3)	8,621 (23.5)	28,089 (76.5)	36,710 (88.0)
	Women (%)	2,615 (36.9)	4,481 (63.1)	1,277 (34.5)	2,426 (65.5)	3,393 (47.8)	2,957 (58.9)	2,065 (41.1)	5,022 (12.0)
	a Based on total of those who completed the Baseline Survey questionnaire.
	b Individuals who did not have Baseline Survey Data available. Of these, individuals with a migraine ICD code were incuded in cases and individuals without an ICD code were excluded from controls.
	cP Values were based on chi-squared test of independence test (gender) and t-test (age)

## Sheet: ST5 Genomic Risk Loci
Supplementary Table 5. Genome-wide significant loci associated with migraine in a cross-ancestry GWAS meta-analysis of European (EUR), Hispanic (HIS), and African (AFR) ancestries
Variant						European men					European Women					European Combined					African Men					African Women					African Combined					Hispanic Men					Hispanic Women					Hispanic Combined
Locusa	SNP	CHROM	GENPOS	Allele1	Allele0	A1 Freq	Info	Beta	SE	P	A1 Freq	Info	Beta	SE	P	A1 Freq	Info	Beta	SE	P	A1 Freq	Info	Beta	SE	P	A1 Freq	Info	Beta	SE	P	A1 Freq	Info	Beta	SE	P	A1 Freq	Info	Beta	SE	P	A1 Freq	Info	Beta	SE	P	A1 Freq	Info	Beta	SE
global_0	rs61759167	1	3175023	T	C	0.227	0.958	0.06	0.009	3.06e-12	0.2251	0.9589	0.0337	0.0212	0.113	0.227	0.958	0.058	0.008	5.51e-13	0.1986	0.9508	0.0346	0.0184	0.0607	0.1971	0.9493	0.0636	0.0355	0.0734	0.1984	0.9505	0.0424	0.0165	0.01	0.2611	0.9626	0.0472	0.0238	0.0477	0.253	0.9577	-0.006	0.0585	0.918	0.2601	0.962	0.0403	0.0221
global_0	rs11587518	1	3180361	A	T	0.227	0.946	0.061	0.009	3.5e-12	0.2246	0.946	0.0317	0.0214	0.138	0.227	0.946	0.058	0.008	8.48e-13	0.1765	0.9469	0.0377	0.0193	0.0513	0.1743	0.9437	0.0783	0.0373	0.0359	0.1761	0.9464	0.0473	0.0172	0.006	0.2581	0.9512	0.0435	0.0241	0.0705	0.249	0.9445	0.0056	0.0594	0.925	0.2571	0.9505	0.0389	0.0223
global_25	rs7522181	1	240782141	C	T	0.084	0.946	0.062	0.013	2.11e-06	0.0859	0.9481	-0.0112	0.0317	0.724	0.084	0.946	0.051	0.012	2.42e-05	0.3718	0.9622	0.0452	0.0151	0.00277	0.3677	0.9608	0.046	0.0292	0.115	0.3711	0.962	0.0445	0.0135	0.000982	0.0896	0.9641	0.0447	0.0368	0.225	0.0894	0.961	-0.0022	0.0902	0.98	0.0896	0.9638	0.0376	0.0341
global_14	rs12134493	1	115135325	A	C	0.116	0.988	0.055	0.011	5.8e-07	0.1169	0.9889	0.0833	0.0271	0.00211	0.116	0.988	0.058	0.01	1.44e-08	0.0383	0.9873	0.0818	0.0379	0.0308	0.0399	0.9865	0.0118	0.0704	0.867	0.0386	0.9872	0.0672	0.0335	0.0447	0.0892	0.9861	0.0359	0.0361	0.32	0.0972	0.9839	0.0118	0.0847	0.889	0.0901	0.9858	0.0348	0.0332
global_26	rs13023745	2	23369447	G	A	0.286	0.98	0.039	0.008	1.05e-06	0.2857	0.9811	0.0157	0.0193	0.416	0.286	0.98	0.035	0.007	2.12e-06	0.0915	0.9775	0.0309	0.0254	0.224	0.0897	0.9761	0.0349	0.0488	0.474	0.0912	0.9773	0.0401	0.0226	0.0765	0.1617	0.9819	0.0697	0.0283	0.0137	0.161	0.9827	0.0076	0.069	0.912	0.1616	0.982	0.0604	0.0262
global_1	rs6714463	2	222034923	T	C	0.47	0.981	0.038	0.007	1.16e-07	0.4726	0.9804	0.0193	0.0175	0.271	0.47	0.981	0.035	0.007	1.94e-07	0.1563	0.9856	0.0117	0.0201	0.56	0.16	0.9858	0.0006	0.0383	0.987	0.157	0.9856	0.0099	0.0179	0.58	0.3573	0.982	0.0508	0.0217	0.0193	0.3639	0.9832	0.028	0.0527	0.596	0.3581	0.9822	0.0467	0.0201
global_1	rs4674625	2	222029217	T	C	0.47	0.982	0.038	0.007	1.14e-07	0.4729	0.982	0.0192	0.0175	0.273	0.47	0.982	0.035	0.007	1.86e-07	0.1587	0.9875	0.0141	0.0199	0.48	0.162	0.9874	-0.008	0.038	0.834	0.1592	0.9875	0.0101	0.0177	0.568	0.3578	0.9839	0.0497	0.0217	0.0218	0.3648	0.9847	0.0285	0.0527	0.588	0.3586	0.984	0.0457	0.02
META_MEN_6	rs1553933	2	60281945	T	C	0.592	1	0.031	0.007	1.85e-05	0.5906	0.9996	0.0174	0.0175	0.32	0.592	1	0.029	0.007	1.99e-05	0.6551	0.9975	0.0418	0.0151	0.00563	0.6556	0.9967	-0.006	0.0292	0.837	0.6552	0.9974	0.0314	0.0135	0.0198	0.6924	0.9994	0.0477	0.0223	0.0324	0.6938	0.9995	-0.0111	0.0536	0.836	0.6926	0.9994	0.0386	0.0206
global_2	rs737636	2	233924179	G	A	0.207	0.996	-0.063	0.009	9.11e-13	0.2114	0.9959	-0.0271	0.0211	0.198	0.208	0.996	-0.059	0.008	5.68e-13	0.7996	0.9779	-0.0136	0.0187	0.465	0.7978	0.9768	-0.0471	0.0356	0.186	0.7993	0.9777	-0.0255	0.0166	0.125	0.3838	0.9941	-0.0427	0.0214	0.0466	0.3961	0.993	-0.073	0.0518	0.159	0.3852	0.994	-0.0464	0.0198
global_1	rs17394072	2	222007843	G	A	0.523	0.997	0.041	0.007	1.42e-08	0.5231	0.9971	0.0165	0.0174	0.341	0.523	0.997	0.037	0.007	3.26e-08	0.1785	0.9978	-0.0063	0.019	0.74	0.1787	0.9979	-0.0072	0.0367	0.844	0.1785	0.9978	-0.0057	0.017	0.737	0.4482	0.9941	0.0388	0.0208	0.0625	0.4527	0.9938	-0.0183	0.0499	0.713	0.4487	0.9941	0.0292	0.0192
global_1	rs62178704	2	222007341	T	C	0.518	0.981	0.041	0.007	1.52e-08	0.5186	0.9812	0.0177	0.0175	0.312	0.518	0.981	0.037	0.007	3.22e-08	0.1773	0.9905	-0.0086	0.0191	0.652	0.1777	0.9901	-0.0059	0.0369	0.873	0.1773	0.9904	-0.0071	0.0171	0.678	0.4445	0.9812	0.0382	0.021	0.0685	0.4489	0.9806	-0.0204	0.0503	0.685	0.445	0.9811	0.0284	0.0194
META_MEN_5	rs13007894	2	26409206	T	C	0.956	0.91	0.08	0.019	2e-05	0.9552	0.914	-0.0117	0.0436	0.789	0.956	0.91	0.068	0.017	6.8e-05	0.6045	0.9746	0.0604	0.015	5.65e-05	0.602	0.9727	-0.0031	0.0285	0.914	0.6041	0.9743	0.0485	0.0133	0.000278	0.9208	0.9458	0.0102	0.0388	0.792	0.915	0.9464	0.1707	0.0938	0.0687	0.9201	0.9459	0.0326	0.0359
global_2	rs6724624	2	233911933	G	C	0.195	0.997	-0.068	0.009	6.97e-14	0.1978	0.9967	-0.0272	0.0216	0.209	0.195	0.997	-0.063	0.008	8.14e-14	0.7958	0.9792	-0.0154	0.0186	0.405	0.7947	0.9782	-0.0476	0.0354	0.178	0.7956	0.979	-0.0272	0.0165	0.0996	0.3307	0.9957	0.0009	0.0221	0.968	0.3433	0.9954	-0.0873	0.0537	0.104	0.3322	0.9957	-0.0115	0.0205
global_2	rs4663983	2	233906360	G	A	0.194	0.991	-0.068	0.009	1.12e-13	0.1966	0.9912	-0.0309	0.0217	0.156	0.194	0.991	-0.063	0.008	7.51e-14	0.795	0.9762	-0.0156	0.0186	0.402	0.7938	0.9746	-0.0434	0.0354	0.22	0.7948	0.9759	-0.0269	0.0165	0.105	0.3298	0.992	0.0007	0.0222	0.976	0.3431	0.9922	-0.0954	0.0539	0.0766	0.3314	0.992	-0.0129	0.0205
global_2	rs11892538	2	233912800	C	G	0.195	0.997	-0.068	0.009	8.32e-14	0.1978	0.9969	-0.0268	0.0216	0.216	0.195	0.997	-0.062	0.008	9.98e-14											0.795506	0.97906	-0.0269377	0.0165306	0.103192											0.332	0.9957	-0.0118	0.0205
META_C_7	rs9876003	3	29399515	T	A	0.716	0.965	-0.038	0.008	1.79e-06	0.7127	0.9645	-0.0368	0.0195	0.0589	0.716	0.965	-0.038	0.007	3.27e-07	0.7982	0.9564	-0.0245	0.0182	0.179	0.797	0.9536	-0.0781	0.035	0.0256	0.798	0.9559	-0.0361	0.0162	0.0265	0.8045	0.9622	-0.0331	0.0263	0.208	0.801	0.9608	-0.0287	0.0636	0.652	0.8041	0.9621	-0.0323	0.0243
META_MEN_9	rs143362757	3	75096943	A	G	0.248	0.994	0.04	0.008	9.07e-07	0.2512	0.9942	0.0038	0.02	0.848	0.248	0.994	0.034	0.008	6.54e-06	0.3976	0.9874	0.0395	0.0147	0.0071	0.4043	0.9876	-0.005	0.0285	0.862	0.3987	0.9875	0.0293	0.0131	0.0255	0.4131	0.9889	0.0196	0.0211	0.353	0.417	0.9883	-0.0289	0.0519	0.577	0.4135	0.9889	0.0126	0.0195
AFR_WOMEN_1	rs2864065	3	116082843	A	T	0.175	0.993	-0.002	0.009	0.793	0.1772	0.9926	0.0153	0.0227	0.5	0.175	0.993	-0.001	0.009	0.913	0.2088	0.9756	-0.0057	0.0178	0.749	0.205	0.9757	-0.1887	0.0345	4.46e-08	0.2082	0.9756	-0.0454	0.016	0.0046	0.1439	0.9915	-0.011	0.0295	0.71	0.1425	0.9915	-0.0567	0.0722	0.432	0.1437	0.9915	-0.0166	0.0273
HIS_MEN_1	rs846238	4	2476794	A	G	0.225	0.987	0.001	0.009	0.867	0.2256	0.9866	-0.0397	0.0207	0.0557	0.225	0.987	-0.004	0.008	0.592	0.0941	0.9803	0.0395	0.0249	0.112	0.0934	0.9797	0.0007	0.0478	0.989	0.094	0.9802	0.0351	0.0222	0.114	0.1669	0.9892	-0.1548	0.0283	3.51e-08	0.1592	0.9895	0.0296	0.0689	0.667	0.166	0.9892	-0.128	0.0261
META_C_8	rs2488813	4	2962661	A	T	0.318	0.992	-0.025	0.008	0.00118	0.3135	0.9923	-0.0553	0.0187	0.00315	0.318	0.992	-0.029	0.007	4.29e-05	0.2483	0.9899	-0.0581	0.0168	0.000513	0.2441	0.9891	-0.0453	0.0321	0.158	0.2476	0.9897	-0.0575	0.015	0.000118	0.2834	0.9932	-0.0735	0.0231	0.0014	0.2779	0.9926	-0.0694	0.0556	0.212	0.2828	0.9931	-0.0724	0.0213
META_C_9	rs6820711	4	35523411	G	A	0.82	0.94	0.045	0.01	3.36e-06	0.821	0.9405	0.0392	0.0233	0.0921	0.82	0.94	0.044	0.009	8.05e-07	0.6669	0.9646	0.0312	0.0155	0.0439	0.6634	0.9653	0.0504	0.0296	0.0887	0.6663	0.9647	0.0374	0.0138	0.00685	0.8424	0.93	0.0529	0.0292	0.0701	0.8381	0.9321	0.0704	0.0709	0.32	0.8419	0.9302	0.0548	0.027
global_3	rs72712556	4	139979097	A	G	0.316	0.982	-0.045	0.008	9.23e-09	0.3166	0.9823	-0.0469	0.0187	0.0122	0.316	0.982	-0.043	0.007	2.26e-09	0.0586	0.9876	-0.0421	0.0315	0.181	0.0586	0.9869	-0.0392	0.0599	0.513	0.0586	0.9875	-0.0322	0.028	0.25	0.1668	0.9849	-0.0224	0.028	0.423	0.1625	0.9828	-0.0568	0.0689	0.41	0.1662	0.9847	-0.0279	0.0259
global_4	rs6894974	5	45020429	A	G	0.204	0.986	-0.049	0.009	4.31e-08	0.1975	0.9865	-0.0462	0.0219	0.0347	0.203	0.986	-0.049	0.008	4.67e-09	0.4315	0.9837	0.0157	0.0146	0.282	0.4356	0.9835	0.0473	0.0279	0.0894	0.4322	0.9836	0.0212	0.013	0.103	0.2674	0.987	-0.0456	0.0233	0.0507	0.2671	0.9884	0.0039	0.0574	0.946	0.2674	0.9871	-0.0385	0.0216
global_15	rs253754	5	103296261	C	T	0.259	1	-0.04	0.008	1.24e-06	0.263	0.9999	-0.0521	0.0197	0.0081	0.259	1	-0.041	0.008	4.64e-08	0.1291	0.9991	-0.033	0.0214	0.123	0.1301	0.9995	-0.0025	0.041	0.952	0.1293	0.9992	-0.024	0.0191	0.209	0.1743	0.9998	-0.05	0.0271	0.065	0.1668	0.9997	0.1145	0.067	0.0876	0.1734	0.9997	-0.0275	0.0251
global_4	rs62369897	5	45068194	T	A	0.202	0.991	-0.045	0.009	7.52e-07	0.1958	0.9909	-0.0485	0.0219	0.0269	0.201	0.991	-0.045	0.008	6.15e-08	0.09	0.9903	-0.0298	0.0253	0.238	0.0891	0.9898	-0.0114	0.0486	0.815	0.0898	0.9902	-0.0262	0.0225	0.246	0.2305	0.9894	-0.0441	0.0247	0.0735	0.221	0.9904	0.0118	0.0606	0.845	0.2294	0.9895	-0.0358	0.0228
global_5	rs4301219	5	93094427	G	C	0.278	0.99	-0.053	0.008	4.28e-11	0.2752	0.9901	-0.0203	0.0194	0.297	0.278	0.99	-0.049	0.007	4.51e-11	0.4796	0.9855	-0.0076	0.0144	0.6	0.4772	0.9855	0.0095	0.0278	0.734	0.4792	0.9855	-0.0043	0.0129	0.738	0.373	0.9856	-0.0363	0.0215	0.0917	0.3673	0.9845	0.0314	0.0523	0.548	0.3724	0.9855	-0.0263	0.0199
global_5	rs12514052	5	93091114	A	T	0.272	0.988	-0.053	0.008	5.56e-11	0.2696	0.988	-0.0276	0.0196	0.159	0.272	0.988	-0.05	0.008	2.11e-11	0.4045	0.9876	-0.0057	0.0147	0.7	0.4017	0.9874	-0.0073	0.0282	0.797	0.404	0.9875	-0.0053	0.0131	0.686	0.3639	0.9849	-0.0338	0.0217	0.119	0.3536	0.9837	0.0187	0.0526	0.722	0.3627	0.9848	-0.0258	0.02
global_4	rs145678215	5	45116326	T	C	0.172	0.99	-0.048	0.01	4.59e-07	0.1684	0.9897	-0.033	0.0233	0.155	0.172	0.99	-0.046	0.009	1.88e-07	0.0447	0.9901	-0.0669	0.0352	0.0574	0.0427	0.991	-0.0352	0.0687	0.608	0.0444	0.9903	-0.055	0.0315	0.0809	0.2175	0.9894	-0.0328	0.0252	0.193	0.2042	0.99	0.021	0.0623	0.736	0.2159	0.9895	-0.0251	0.0234
AFR_C_1	rs114364083	5	3616173	G	A	0.029	0.891	0.03	0.023	0.19	0.0287	0.8895	0.0528	0.0549	0.336	0.029	0.89	0.033	0.021	0.115	0.0218	0.9195	0.2369	0.0488	1.81e-06	0.021	0.9101	0.2991	0.1036	0.00338	0.0216	0.9179	0.2476	0.0443	3.27e-08	0.0189	0.9094	0.0889	0.0783	0.256	0.0225	0.9163	0.2708	0.1769	0.126	0.0193	0.9103	0.1147	0.0717
global_6	rs329117	5	134524410	C	T	0.581	0.983	-0.042	0.007	7.15e-09	0.5737	0.9838	-0.0238	0.0176	0.177	0.581	0.983	-0.04	0.007	2.6e-09	0.7158	0.9795	-0.0477	0.016	0.00289	0.7182	0.9772	0.0009	0.0311	0.977	0.7162	0.9791	-0.0401	0.0143	0.00517	0.7184	0.9794	-0.0196	0.0233	0.4	0.7262	0.9797	-0.0965	0.0564	0.0873	0.7193	0.9795	-0.0308	0.0216
global_6	rs329118	5	134525973	T	C	0.421	0.986	-0.045	0.007	1.07e-09	0.416	0.9858	-0.025	0.0176	0.156	0.421	0.986	-0.042	0.007	3.85e-10	0.3862	0.9849	-0.0233	0.0148	0.116	0.3771	0.9842	0.0013	0.0288	0.965	0.3847	0.9848	-0.0163	0.0133	0.219	0.5207	0.9852	0.0059	0.0209	0.775	0.523	0.9859	-0.1242	0.0499	0.0129	0.5209	0.9853	-0.0132	0.0192
global_5	rs998492	5	93096982	G	A	0.277	0.99	-0.053	0.008	4.62e-11	0.2746	0.9902	-0.0225	0.0195	0.248	0.277	0.99	-0.049	0.007	3.6e-11											0.4117	0.9878	-0.0052	0.0131	0.692											0.3654	0.986	-0.0295	0.02
global_5	rs10585290	5	93100973	A	AAT											0.273637	0.989038	-0.0483852	0.00749085	9.62055e-11
global_16	rs12215208	6	12850062	T	C	0.446	0.999	-0.034	0.007	1.88e-06	0.4469	0.9995	-0.0475	0.0173	0.00598	0.446	0.999	-0.035	0.007	1.38e-07	0.0866	0.9986	-0.0455	0.0267	0.0888	0.0818	0.9983	-0.089	0.0515	0.0841	0.0858	0.9985	-0.0526	0.0238	0.0275	0.3518	0.9992	-0.061	0.0216	0.00469	0.3303	0.999	0.0361	0.0535	0.499	0.3492	0.9992	-0.0469	0.0199
global_16	rs9349379	6	12903725	G	A	0.401	0.999	-0.033	0.007	6.41e-06	0.4011	0.9985	-0.0592	0.0176	0.000752	0.401	0.999	-0.035	0.007	1.48e-07	0.0813	0.9981	-0.0498	0.0275	0.0699	0.0756	0.9977	-0.0571	0.0534	0.285	0.0804	0.998	-0.0508	0.0246	0.0385	0.3491	0.996	-0.0544	0.0217	0.0122	0.3297	0.9943	-0.0813	0.0532	0.126	0.3468	0.9958	-0.0583	0.0201
global_17	rs4472337	6	34801988	T	C	0.169	0.998	0.05	0.009	1.61e-07	0.1719	0.9977	0.0535	0.0231	0.0205	0.17	0.998	0.05	0.009	8.79e-09	0.3504	0.9916	0.0072	0.0152	0.633	0.3635	0.9919	0.0128	0.029	0.66	0.3526	0.9917	0.0078	0.0135	0.566	0.1353	0.9969	0.0634	0.0304	0.0373	0.1401	0.9969	0.1777	0.0743	0.0168	0.1358	0.9969	0.0809	0.0279
global_17	rs9469913	6	34859308	T	A	0.176	1	0.047	0.009	4.48e-07	0.1784	1	0.0481	0.0227	0.0343	0.176	1	0.047	0.009	5.08e-08	0.3929	0.9998	0.0176	0.0148	0.236	0.404	0.9998	0.0331	0.0285	0.245	0.3947	0.9998	0.0204	0.0132	0.124	0.1436	1	0.0533	0.0297	0.0732	0.1483	1	0.1975	0.0743	0.00744	0.1441	1	0.0744	0.0273
global_7	rs9386670	6	96612812	A	C	0.329	0.985	0.064	0.008	3.78e-17	0.33	0.9854	0.0256	0.0185	0.166	0.329	0.985	0.059	0.007	7.87e-17	0.3205	0.9719	0.0356	0.0155	0.0219	0.3253	0.9718	-0.0439	0.0297	0.14	0.3213	0.9719	0.0177	0.0138	0.201	0.2886	0.9856	0.0318	0.0229	0.164	0.2965	0.9851	0.013	0.0546	0.813	0.2895	0.9856	0.0286	0.0211
global_7	rs2273621	6	96610677	G	A	0.339	1	0.063	0.008	1.06e-16	0.34	0.9998	0.0255	0.0182	0.161	0.34	1	0.057	0.007	2.59e-16	0.5087	0.9982	0.0325	0.0143	0.0234	0.5182	0.9984	0.0088	0.0275	0.75	0.5103	0.9983	0.0266	0.0128	0.0377	0.3201	0.9997	0.0306	0.0221	0.166	0.3331	0.9999	0.0079	0.0529	0.881	0.3217	0.9997	0.0274	0.0204
META_C_19	rs28642196	6	93840799	G	T	0.551	0.987	0.033	0.007	5.67e-06	0.5531	0.9869	-0.0007	0.0174	0.969	0.551	0.987	0.028	0.007	2.18e-05	0.5449	0.9826	0.0444	0.0145	0.00226	0.5435	0.982	0.0525	0.0277	0.0578	0.5447	0.9825	0.0491	0.013	0.000151	0.4886	0.987	0.0156	0.0205	0.448	0.4935	0.9859	-0.0027	0.0508	0.958	0.4892	0.9869	0.0131	0.019
global_18	rs9296174	6	36122238	C	T	0.533	0.978	-0.036	0.007	6.25e-07	0.5303	0.9786	-0.0386	0.0175	0.0273	0.533	0.978	-0.037	0.007	3.63e-08	0.2393	0.983	-0.0121	0.0174	0.487	0.2365	0.9824	-0.0206	0.0333	0.536	0.2388	0.9829	-0.0113	0.0155	0.465	0.436	0.9803	0.0134	0.0214	0.53	0.4335	0.9786	-0.159	0.0516	0.00205	0.4357	0.9801	-0.0124	0.0197
global_18	rs851005	6	36101712	G	A	0.535	0.987	-0.035	0.007	8.97e-07	0.532	0.9869	-0.0358	0.0174	0.04	0.535	0.987	-0.036	0.007	7.31e-08	0.2034	0.99	-0.031	0.0186	0.0954	0.2017	0.9897	-0.0279	0.0356	0.435	0.2031	0.9899	-0.0289	0.0166	0.0815	0.433	0.9897	0.0104	0.0213	0.625	0.4303	0.9892	-0.1471	0.0519	0.00456	0.4327	0.9897	-0.0129	0.0197
global_19	rs12202798	6	83629536	A	G	0.326	0.987	0.04	0.008	1.31e-07	0.3271	0.9868	0.0431	0.0185	0.0202	0.326	0.987	0.041	0.007	7.5e-09	0.1622	0.9879	-0.0301	0.0196	0.126	0.1577	0.9878	0.0251	0.0381	0.509	0.1615	0.9879	-0.0192	0.0175	0.273	0.23	0.9811	0.0048	0.0248	0.848	0.2286	0.9782	-0.0008	0.06	0.99	0.2298	0.9807	0.0015	0.0229
global_16	rs66974016	6	12873808	T	TACAGTA											0.377	0.989	-0.04	0.007	7.22e-09
global_19	rs34529044	6	83662495	A	AT											0.335	0.984	0.039	0.007	3.52e-08
META_C_22	rs1897207	8	10757725	T	C	0.508	0.99	-0.02	0.007	0.00458	0.5047	0.9901	-0.0529	0.0174	0.00237	0.507	0.99	-0.029	0.007	1.47e-05	0.6041	0.9844	-0.0636	0.0147	1.47e-05	0.6103	0.984	-0.0037	0.0285	0.896	0.6051	0.9844	-0.0529	0.0131	5.55e-05	0.4489	0.9904	-0.0328	0.0206	0.112	0.4506	0.9898	0.0101	0.0509	0.842	0.4491	0.9903	-0.0271	0.0191
META_C_21	rs6601327	8	9538022	A	G	0.613	0.961	-0.027	0.008	0.00027	0.6093	0.9615	-0.0559	0.0181	0.00207	0.613	0.961	-0.035	0.007	6.46e-07	0.4987	0.9635	-0.047	0.0146	0.00124	0.5004	0.9619	-0.006	0.0279	0.829	0.499	0.9632	-0.0381	0.013	0.00333	0.5284	0.945	-0.0145	0.0212	0.496	0.5194	0.9453	-0.0585	0.052	0.26	0.5274	0.9451	-0.0211	0.0196
global_21	rs10123941	9	117755884	T	C	0.725	0.985	-0.035	0.008	1.66e-05	0.7225	0.9853	-0.0867	0.0195	8.21e-06	0.725	0.985	-0.042	0.007	1.71e-08	0.6993	0.9833	-0.0066	0.0157	0.674	0.7027	0.982	-0.0338	0.0304	0.266	0.6998	0.9831	-0.0099	0.014	0.48	0.7121	0.982	-0.0196	0.0229	0.393	0.7203	0.9804	-0.1409	0.056	0.0118	0.7131	0.9818	-0.0359	0.0212
META_WOMEN_1	rs55938934	9	28068592	C	T	0.058	0.995	0.003	0.015	0.869	0.0565	0.996	-0.1974	0.0377	1.53e-07	0.058	0.996	-0.026	0.014	0.0666	0.01	0.9829	0.1504	0.0732	0.0399	0.0085	0.9845	-0.1628	0.1521	0.284						0.0484	0.9948	0.0375	0.0475	0.43	0.0531	0.9914	-0.1513	0.1108	0.172	0.0489	0.9944	0.0117	0.0437
global_21	rs4837502	9	117755566	A	G	0.734	0.984	-0.037	0.008	6.4e-06	0.7313	0.9846	-0.0849	0.0197	1.62e-05	0.734	0.984	-0.043	0.008	8.17e-09	0.6928	0.9844	-0.0031	0.0156	0.842	0.6965	0.983	-0.0312	0.0302	0.302	0.6934	0.9842	-0.0064	0.0139	0.644	0.715	0.9817	-0.0166	0.023	0.471	0.7223	0.98	-0.1371	0.0561	0.0145	0.7159	0.9815	-0.0328	0.0213
global_20	rs7030607	9	116482904	A	G	0.35	0.99	-0.038	0.008	3.89e-07	0.351	0.9905	-0.0605	0.0182	0.000895	0.35	0.99	-0.041	0.007	4.14e-09	0.1312	0.9858	-0.0234	0.0215	0.277	0.1325	0.985	-0.0377	0.0413	0.362	0.1314	0.9856	-0.0224	0.0192	0.245	0.4305	0.9897	-0.0111	0.0213	0.601	0.4248	0.9891	-0.0019	0.0522	0.971	0.4298	0.9897	-0.0103	0.0197
global_20	rs10817897	9	116483676	A	G	0.352	0.991	-0.038	0.008	3.62e-07	0.3532	0.9907	-0.063	0.0182	0.000518	0.352	0.991	-0.041	0.007	2.8e-09	0.1317	0.9865	-0.0206	0.0215	0.337	0.1329	0.9858	-0.0284	0.0413	0.491	0.1319	0.9864	-0.0184	0.0192	0.339	0.4317	0.99	-0.0109	0.0212	0.608	0.4265	0.9893	0.0073	0.0521	0.889	0.4311	0.9899	-0.0088	0.0197
META_MEN_18	rs75855515	11	62529690	A	G	0.029	1	-0.093	0.022	2.21e-05	0.0277	0.9996	0.0313	0.0531	0.555	0.029	1	-0.075	0.02	0.000225	0.0466	0.9998	-0.0945	0.0348	0.00618	0.0474	0.9997	-0.0032	0.0647	0.961	0.0467	0.9998	-0.0763	0.0303	0.0117	0.0224	1	-0.24	0.072	0.000675	0.0247	1	0.0949	0.1632	0.561	0.0227	1	-0.1875	0.065
global_8	rs174529	11	61776489	C	T	0.361	0.996	-0.037	0.007	8e-07	0.3614	0.9954	-0.0423	0.018	0.0187	0.361	0.996	-0.038	0.007	3.49e-08	0.197	0.9944	0.008	0.0182	0.662	0.1924	0.9933	0.0029	0.0352	0.935	0.1962	0.9942	0.0088	0.0163	0.59	0.5661	0.9943	-0.0277	0.0215	0.198	0.5408	0.9945	0.0263	0.0522	0.614	0.5631	0.9943	-0.0196	0.0199
global_8	rs509360	11	61781087	G	A	0.668	0.999	-0.043	0.008	1.86e-08	0.6684	0.9987	-0.0061	0.0184	0.742	0.668	0.999	-0.038	0.007	8.36e-08	0.1735	0.9989	-0.0172	0.0195	0.378	0.166	0.9988	0.0438	0.0383	0.253	0.1722	0.9989	-0.0003	0.0175	0.987	0.7455	0.9993	-0.0159	0.0241	0.509	0.7136	0.9996	-0.0545	0.057	0.339	0.7417	0.9994	-0.0223	0.0222
global_22	rs7482510	11	2169361	G	C	0.218	0.961	0.048	0.009	6.88e-08	0.2171	0.9614	0.0223	0.0214	0.297	0.218	0.961	0.045	0.008	3.04e-08	0.068	0.9785	0.0755	0.0286	0.00865	0.0659	0.9762	-0.0301	0.0564	0.593	0.0676	0.9781	0.0568	0.026	0.0286	0.1771	0.9723	0.014	0.0273	0.608	0.1692	0.9703	-0.0078	0.067	0.907	0.1761	0.9721	0.0107	0.0253
global_24	rs73527819	11	94747560	A	C																0.037	0.9772	-0.1782	0.0401	6.39e-06	0.0359	0.9786	-0.2109	0.0731	0.00401	0.0368	0.9774	-0.1934	0.0354	3.29e-08
META_C_27	rs6489545	12	4419325	C	G	0.567	0.96	-0.03	0.007	4.78e-05	0.5693	0.9605	-0.044	0.0178	0.0134	0.567	0.96	-0.031	0.007	5.41e-06	0.4225	0.9559	-0.0318	0.0149	0.0324	0.4149	0.9528	-0.052	0.0284	0.0674	0.4212	0.9554	-0.0379	0.0133	0.00423	0.466	0.9702	-0.0359	0.0209	0.0863	0.4559	0.9671	0.035	0.0516	0.498	0.4648	0.9698	-0.0253	0.0194
META_C_29	rs34339271	12	62386423	T	C	0.082	0.996	0.064	0.013	7.95e-07	0.0803	0.9966	0.0571	0.0318	0.073	0.081	0.996	0.064	0.012	9.27e-08	0.0344	0.9925	-0.0009	0.0394	0.981	0.036	0.9932	0.1533	0.0736	0.0373	0.0346	0.9926	0.0426	0.035	0.224	0.0657	0.9955	0.0547	0.0413	0.185	0.0713	0.9957	0.0419	0.0973	0.666	0.0664	0.9955	0.0528	0.038
global_9	rs11172113	12	57133500	C	T	0.402	0.998	-0.059	0.007	4.38e-16	0.4042	0.9983	-0.0689	0.0177	9.86e-05	0.403	0.998	-0.062	0.007	8.01e-20	0.4352	0.9979	-0.0497	0.0145	0.000591	0.4425	0.998	-0.0564	0.0277	0.0418	0.4364	0.9979	-0.052	0.0129	5.49e-05	0.4673	0.9984	-0.025	0.0206	0.227	0.481	0.9975	-0.1123	0.0508	0.0269	0.4689	0.9983	-0.0375	0.0191
META_C_30	rs3012863	13	58122667	T	C	0.24	0.98	0.031	0.008	0.00028	0.2424	0.9799	0.065	0.0204	0.0014	0.24	0.98	0.035	0.008	5.8e-06	0.2884	0.965	0.0374	0.0161	0.0207	0.2933	0.9637	-0.0405	0.0309	0.191	0.2892	0.9648	0.0185	0.0144	0.199	0.3221	0.9769	0.0748	0.0223	0.000819	0.317	0.9729	0.0989	0.0542	0.0682	0.3214	0.9764	0.0787	0.0206
META_MEN_20	rs1428102	16	17932583	A	G	0.383	0.962	0.033	0.007	1.07e-05	0.3808	0.9623	0.0116	0.0181	0.522	0.383	0.962	0.03	0.007	1.69e-05	0.6331	0.9431	0.0489	0.0154	0.00147	0.6326	0.9419	0.0203	0.0296	0.492	0.633	0.9429	0.0409	0.0137	0.00288	0.3945	0.9612	0.025	0.0216	0.247	0.4047	0.9589	-0.0381	0.0528	0.47	0.3957	0.9609	0.0154	0.02
META_WOMEN_2	rs1094921	16	65907879	A	C	0.439	0.956	-0.017	0.007	0.0234	0.444	0.9563	-0.0803	0.0178	6.3e-06	0.44	0.956	-0.026	0.007	0.000115	0.553	0.9602	0.01	0.0147	0.496	0.5564	0.9583	-0.0685	0.0283	0.0155	0.5536	0.9599	-0.0079	0.0131	0.549	0.351	0.9615	0.0118	0.0219	0.591	0.3597	0.959	-0.1146	0.0539	0.0333	0.3521	0.9612	-0.0057	0.0203
global_13	rs12453054	17	46737017	A	T	0.00846268	0.949896	-0.0644167	0.0399527	0.106891	0.0084	0.9481	-0.0008	0.0965	0.994						0.0073	0.873	-0.0932	0.09	0.3	0.0089	0.8748	-0.1103	0.1564	0.48						0.2127	0.98	-0.1541	0.0275	1.69e-08	0.2075	0.9773	-0.0684	0.066	0.3	0.2121	0.9797	-0.1426	0.0253
global_10	rs7216804	17	2041747	G	A	0.767	0.976	-0.05	0.008	3.25e-09	0.7654	0.9757	-0.0245	0.0207	0.235	0.767	0.976	-0.047	0.008	3.09e-09	0.81	0.9451	-0.0106	0.0188	0.571	0.8077	0.942	-0.0327	0.0357	0.36	0.8096	0.9445	-0.0139	0.0167	0.405	0.8509	0.9658	0.0263	0.0293	0.368	0.8437	0.9659	-0.0988	0.0698	0.157	0.8501	0.9658	0.0085	0.027
global_10	rs1873975	17	2029368	A	G	0.239	0.988	0.05	0.008	1.86e-09	0.2409	0.9881	0.017	0.0204	0.403	0.239	0.988	0.046	0.008	3.16e-09	0.1993	0.9677	0.0249	0.0182	0.171	0.1983	0.965	0.0341	0.0352	0.332	0.1991	0.9672	0.0287	0.0163	0.0781	0.1507	0.9879	-0.0065	0.029	0.823	0.1568	0.9876	0.0286	0.0688	0.678	0.1514	0.9878	-0.0021	0.0267
global_11	rs6507210	18	37589534	A	T	0.64	0.989	-0.04	0.007	9.87e-08	0.6416	0.989	-0.0285	0.0181	0.116	0.64	0.989	-0.037	0.007	6.61e-08	0.2613	0.9847	-0.0295	0.0166	0.0763	0.2549	0.9846	-0.0001	0.0321	0.996	0.2602	0.9847	-0.021	0.0149	0.157	0.516	0.9904	-0.0757	0.0207	0.000249	0.5149	0.9896	-0.0425	0.0506	0.401	0.5158	0.9903	-0.0707	0.0191
global_11	rs7232972	18	37595802	A	G	0.641	0.987	-0.042	0.007	2.58e-08	0.6427	0.9866	-0.0297	0.0182	0.102	0.641	0.987	-0.039	0.007	1.72e-08	0.2157	0.9906	-0.0055	0.0178	0.758	0.2081	0.99	0.0041	0.0342	0.904	0.2144	0.9905	-0.0002	0.0159	0.99	0.51	0.9893	-0.0742	0.0207	0.000335	0.5064	0.989	-0.0162	0.0506	0.748	0.5096	0.9892	-0.0654	0.0192
global_11	rs11663050	18	37621190	G	T	0.651	0.976	-0.042	0.008	2.22e-08	0.6533	0.9764	-0.0208	0.0184	0.257	0.651	0.976	-0.038	0.007	4.34e-08	0.1984	0.9827	-0.0175	0.0185	0.345	0.1921	0.9823	-0.0246	0.0357	0.492	0.1973	0.9826	-0.0155	0.0165	0.348	0.4836	0.9766	-0.0695	0.021	0.000936	0.4752	0.9769	0.0359	0.0505	0.477	0.4826	0.9766	-0.0537	0.0194
global_11	rs7242923	18	37579870	C	T	0.658	0.986	-0.041	0.008	4.52e-08	0.6596	0.9862	-0.0296	0.0184	0.108	0.658	0.986	-0.039	0.007	2.2e-08	0.5107	0.9885	-0.0182	0.0144	0.205	0.5031	0.9883	-0.0386	0.0278	0.164	0.5094	0.9885	-0.0225	0.0129	0.0802	0.5637	0.9883	-0.0615	0.0208	0.00311	0.5637	0.9874	-0.0445	0.0512	0.385	0.5637	0.9882	-0.0586	0.0193
global_27	rs6063085	20	47211814	C	A	0.364	0.951	-0.036	0.008	1.98e-06	0.3655	0.9498	-0.0209	0.0185	0.257	0.364	0.951	-0.034	0.007	1.37e-06	0.064	0.9623	-0.0613	0.0307	0.0458	0.0625	0.959	-0.0491	0.0596	0.41	0.0637	0.9618	-0.049	0.0275	0.0745	0.22	0.957	-0.1008	0.0259	9.49e-05	0.2182	0.9551	-0.1364	0.0627	0.0297	0.2198	0.9568	-0.1059	0.024
global_12	rs4911242	20	32569592	T	A	0.333	0.991	0.044	0.008	9.32e-09	0.3333	0.9908	-0.0202	0.0186	0.276	0.333	0.991	0.036	0.007	4.12e-07	0.5175	0.9733	0.0413	0.0145	0.00446	0.5215	0.9706	0.0241	0.0279	0.388	0.5182	0.9728	0.0375	0.013	0.00385	0.5361	0.9905	0.03	0.0214	0.16	0.5434	0.9887	-0.0246	0.0524	0.638	0.537	0.9903	0.0215	0.0198
META_MEN_24	rs2072952	20	9544954	C	T	0.298	0.985	0.038	0.008	1.58e-06	0.2974	0.9864	-0.0011	0.019	0.953	0.298	0.985	0.033	0.007	5.61e-06	0.7899	0.9546	0.0501	0.0185	0.00668	0.7928	0.9531	0.0147	0.0355	0.68	0.7904	0.9543	0.0401	0.0164	0.0146	0.3995	0.9813	0.0258	0.0212	0.223	0.4149	0.9803	-0.0225	0.0514	0.661	0.4014	0.9811	0.0203	0.0196
EUR_C_23	rs112671224	20	31981651	T	C	0.037	0.965	0.092	0.019	9.2e-07	0.039	0.9627	0.108	0.0457	0.0181	0.037	0.965	0.096	0.017	3.93e-08	0.0761	0.9892	0.0278	0.0271	0.305	0.0771	0.9872	-0.0042	0.0521	0.935	0.0763	0.9888	0.022	0.0242	0.363	0.0992	0.9824	-0.0251	0.0353	0.477	0.0881	0.9791	-0.0875	0.0886	0.323	0.0979	0.9821	-0.0336	0.0327
global_23	rs4814864	20	19489173	C	G	0.259	0.983	0.042	0.008	3.48e-07	0.2567	0.983	0.0441	0.02	0.0275	0.259	0.983	0.043	0.008	1.63e-08	0.1665	0.9814	0.0196	0.0195	0.313	0.1647	0.9808	-0.0097	0.0376	0.797	0.1662	0.9813	0.0166	0.0174	0.34	0.3055	0.9849	-0.0034	0.0225	0.88	0.2904	0.9833	0.1501	0.0563	0.00744	0.3037	0.9847	0.0179	0.0209
global_23	rs6046140	20	19495886	A	G	0.26	0.989	0.042	0.008	2.2e-07	0.2579	0.9888	0.0437	0.0199	0.0285	0.26	0.989	0.043	0.008	1.06e-08	0.255	0.9834	0.0186	0.0166	0.263	0.2533	0.9818	-0.0222	0.0321	0.49	0.2547	0.9832	0.0123	0.0148	0.408	0.3158	0.9884	-0.0024	0.0222	0.912	0.3041	0.9871	0.157	0.0552	0.00431	0.3144	0.9882	0.0199	0.0206
global_12	rs11167171	20	32519473	CAAAACACCCA	C	0.321	0.987	0.045	0.008	3.04e-09	0.3227	0.9872	-0.0168	0.0187	0.368	0.321	0.987	0.037	0.007	1.38e-07											0.8555	0.9632	-0.0028	0.0193	0.886											0.5643	0.9882	0.0207	0.02
Note: Bold values corespond to lead single nucleotide polymorphisms genome wide significant in the specific strata. Locus = because loci could be GWS across strata with different lead SNPs, overlapping loci were consolidated and assigned names; SNP = single nucleotide polymorphism; CHROM = chromosome number; GENPOS = genomic position on the chromosome; Allele1 (A1) = effect allele; Allele0 (A0) =…
[truncated: 25 more columns]

## Sheet: ST6 Replication
Supplementary Table 6. Replication of genome-wide signficant loci across all strata ith previous migraine GWAS results.
Note: Global_locus: name of the locus after merging overlapping loci from different strata Source_LocID: name of the original locus (from the different strata) Source_short: name of the original GWAS run LeadSNPs: lead SNP(s) of the locus chr: chromosome on which locus is found pos: position of first lead SNP in locus p_MVP_min_leadSNPs: p-value in MVP migraine for lead SNP(s) in locus gwas_cat_m…
Global_locus	source_LocID	source_short	LeadSNPs	chr	pos	p_MVP_min_leadSNPs	gwas_cat_mig_sig	rep_PMIDs	choquet_min_pval_over_locus	choquet_p_leadSNP	choquet_locus_nom_sig	choquet_locus_bonf_sig	novel_status_ind_locus	novel_status_glob_locus	mapped_genes
AFR_C_1	AFR_C_1	AFR_C	rs114364083	5	3616287	3.2748e-08	0		0.04498	nan	1	0	NOVEL_UNREPLICATED	NOVEL_UNREPLICATED	IRX1
AFR_WOMEN_1	AFR_WOMEN_1	AFR_WOMEN	rs2864065	3	115801690	4.4611e-08	0		0.002742	0.0838	1	0	NOVEL_UNREPLICATED	NOVEL_UNREPLICATED	LSAMP
EUR_C_23	EUR_C_23	EUR_C	rs112671224	20	30569454	3.92717e-08	0		0.04956	0.977	1	0	NOVEL_UNREPLICATED	NOVEL_UNREPLICATED	FRG1B, HM13, TTLL9, PDRG1, XKR7, COMMD7
HIS_MEN_1	HIS_MEN_1	HIS_MEN	rs846238	4	2478521	3.51269e-08	0		0.04567	0.637	1	0	NOVEL_UNREPLICATED	NOVEL_UNREPLICATED	RP11-503N18.3, RNF4, FAM193A, TNIP2, SH3BP2, MFSD10, GRK4
META_C_19	META_C_19	META_C	rs28642196	6	94550517	4.834e-08	0		0.008387	0.995	1	0	NOVEL_UNREPLICATED	NOVEL_UNREPLICATED	EPHA7
META_C_21	META_C_21	META_C	rs6601327	8	9395532	5.464e-09	0		0.001476	0.935	1	0	NOVEL_UNREPLICATED	NOVEL_UNREPLICATED	CLDN23, MFHAS1, ERI1, PPP1R3B, TNKS, MSRA, PRSS55, RP1L1
META_C_22	META_C_22	META_C	rs1897207	8	10615235	4.658e-09	0		0.0005968	0.164	1	1	NOVEL_REPLICATED	NOVEL_REPLICATED	SOX7, SOX7, PINX1, XKR6, AF131215.5, MTMR9, SLC35G5, C8orf12, FAM167A, BLK, NEIL2, FDFT1, RP11-297N6.4, CTSB, DEFB134, RP11-481A20.11, USP17L2, FAM86B1, MSRA, PRSS55, RP1L1
META_C_27	META_C_27	META_C	rs6489545	12	4528491	3.929e-08	1	35115687, 27182965, 34294844	4.696e-15	1.87e-12	1	not tested	KNOWN	KNOWN	CCND2, C12orf5, FGF6, C12orf4
META_C_29	META_C_29	META_C	rs34339271	12	62780203	1.676e-08	0		0.004641	0.0601	1	0	NOVEL_UNREPLICATED	NOVEL_UNREPLICATED	FAM19A2, USP15
META_C_30	META_C_30	META_C	rs3012863	13	58696801	2.465e-08	0		0.005564	0.555	1	0	NOVEL_UNREPLICATED	NOVEL_UNREPLICATED	PCDH17
META_C_7	META_C_7	META_C	rs9876003	3	29441006	1e-08	0		0.006118	0.0159	1	0	NOVEL_UNREPLICATED	NOVEL_UNREPLICATED	RBMS3
META_C_8	META_C_8	META_C	rs2488813	4	2964388	1.084e-09	0		0.05254	0.858	0	0	NOVEL_UNREPLICATED	NOVEL_UNREPLICATED	SH3BP2, ADD1, MFSD10, NOP14, GRK4, HTT, MSANTD1, RGS12, HGFAC, DOK7, LRPAP1
META_C_9	META_C_9	META_C	rs6820711	4	35525033	2.816e-09	1	35115687	1.282e-06	8.85e-06	1	not tested	KNOWN	KNOWN
META_MEN_5	META_MEN_5	META_MEN	rs13007894	2	26632074	2.014e-08	0		0.08714	0.445	0	0	NOVEL_UNREPLICATED	NOVEL_UNREPLICATED	KIF3C, RAB10, EPT1, DRC1, MAPRE3, KHK, SNX17
META_MEN_6	META_MEN_6	META_MEN	rs1553933	2	60509080	4.935e-08	0		0.03467	0.633	1	0	NOVEL_UNREPLICATED	NOVEL_UNREPLICATED	BCL11A
META_MEN_9	META_MEN_9	META_MEN	rs143362757	3	75146094	2.009e-08	0		0.01865	0.212	1	0	NOVEL_UNREPLICATED	NOVEL_UNREPLICATED	CNTN3, ZNF717
META_MEN_18	META_MEN_18	META_MEN	rs75855515	11	62297162	1.367e-08	0		0.0003201	0.0091	1	1	NOVEL_REPLICATED	NOVEL_REPLICATED	AHNAK, INTS5
META_MEN_20	META_MEN_20	META_MEN	rs1428102	16	18026440	4.906e-08	0		0.243	0.243	0	0	NOVEL_UNREPLICATED	NOVEL_UNREPLICATED
META_MEN_24	META_MEN_24	META_MEN	rs2072952	20	9525601	2.364e-08	0		0.0725	0.321	0	0	NOVEL_UNREPLICATED	NOVEL_UNREPLICATED	LAMP5, PAK7
META_WOMEN_1	META_WOMEN_1	META_WOMEN	rs55938934	9	28068590	3.913e-08	0		0.9697	0.97	0	0	NOVEL_UNREPLICATED	NOVEL_UNREPLICATED	LINGO2
META_WOMEN_2	META_WOMEN_2	META_WOMEN	rs1094921	16	65941782	3.933e-08	0		0.008477	0.524	1	0	NOVEL_UNREPLICATED	NOVEL_UNREPLICATED	CMTM1, CMTM3
global_0	META_C_1	META_C	rs11587518	1	3096925	5.057e-15	1	35115687, 27182965, 34294844	2.38e-27	5.42e-27	1	not tested	KNOWN	KNOWN	PRDM16, C1orf174
global_0	EUR_MEN_1	EUR_MEN	rs61759167	1	3091587	3.06408e-12	1	35115687, 27182965, 34294844	2.38e-27	1.14e-26	1	not tested	KNOWN	KNOWN	PRDM16, C1orf174
global_0	EUR_C_1	EUR_C	rs61759167	1	3091587	5.50808e-13	1	35115687, 27182965, 34294844	2.38e-27	1.14e-26	1	not tested	KNOWN	KNOWN	PRDM16, C1orf174
global_0	META_MEN_1	META_MEN	rs61759167	1	3091587	1.395e-13	1	35115687, 27182965, 34294844	2.38e-27	1.14e-26	1	not tested	KNOWN	KNOWN	PRDM16, C1orf174
global_1	EUR_MEN_2	EUR_MEN	rs17394072	2	222872562	1.42321e-08	0		0.04027	0.591	1	0	NOVEL_UNREPLICATED	NOVEL_UNREPLICATED
global_1	META_MEN_7	META_MEN	rs4674625	2	222893936	1.388e-08	0		0.04027	0.409	1	0	NOVEL_UNREPLICATED	NOVEL_UNREPLICATED
global_1	EUR_C_3	EUR_C	rs62178704	2	222872060	3.22329e-08	0		0.09233	0.599	0	0	NOVEL_UNREPLICATED	NOVEL_UNREPLICATED
global_1	META_C_5	META_C	rs6714463	2	222899642	3.167e-08	0		0.04027	0.386	1	0	NOVEL_UNREPLICATED	NOVEL_UNREPLICATED
global_10	EUR_MEN_11	EUR_MEN	rs1873975	17	1932662	1.86282e-09	0		0.0004692	0.00677	1	1	NOVEL_REPLICATED	NOVEL_REPLICATED	CRK, SERPINF1, RPA1, RTN4RL1, DPH1, OVCA2, HIC1, SMG6, SRR, SGSM2, MNT, METTL16
global_10	META_MEN_21	META_MEN	rs1873975	17	1932662	6.885e-09	0		0.006769	0.00677	1	0	NOVEL_UNREPLICATED	NOVEL_REPLICATED	SERPINF1, RPA1, RTN4RL1, DPH1, HIC1, SMG6, SRR, SGSM2
global_10	META_C_31	META_C	rs1873975;rs2641435	17	1932662	3.684e-09	0		0.000295	6.77e-03;5.14e-01	1	1	NOVEL_REPLICATED	NOVEL_REPLICATED	CRK, SERPINF1, RPA1, RTN4RL1, DPH1, OVCA2, HIC1, SMG6, SRR, TSR1, SGSM2, MNT, METTL16
global_10	EUR_C_20	EUR_C	rs7216804	17	1945041	3.08788e-09	0		0.000295	0.0114	1	1	NOVEL_REPLICATED	NOVEL_REPLICATED	CRK, SERPINF1, RPA1, RTN4RL1, DPH1, OVCA2, HIC1, SMG6, SRR, TSR1, SGSM2, MNT, METTL16
global_11	EUR_MEN_12	EUR_MEN	rs11663050	18	35201153	2.21896e-08	0		0.0001396	0.00119	1	1	NOVEL_REPLICATED	NOVEL_REPLICATED	CELF4
global_11	META_MEN_23	META_MEN	rs6507210	18	35169497	1.051e-10	0		0.0001396	0.000904	1	1	NOVEL_REPLICATED	NOVEL_REPLICATED	CELF4
global_11	EUR_C_21	EUR_C	rs7232972	18	35175765	1.72234e-08	0		0.0001396	0.00118	1	1	NOVEL_REPLICATED	NOVEL_REPLICATED	CELF4
global_11	META_C_33	META_C	rs7242923	18	35159833	1.493e-10	0		0.0001396	0.00069	1	1	NOVEL_REPLICATED	NOVEL_REPLICATED	CELF4
global_12	EUR_MEN_13	EUR_MEN	rs11167171	20	31107276	3.04152e-09	1	35115687	7.311e-06	0.000169	1	not tested	KNOWN	KNOWN	ITLN1, TP53I3, ITGB5, CPA3, F13A1, CRAT, CTTN, CKB, HDC, RBPMS2, HOMER2, ABCC3, HCK, TM9SF4, KIF3B, ASXL1, C20orf112, RP11-410N8.4, COMMD7, DNMT3B, PARVB, SPOCD1, RHOBTB1
global_12	META_MEN_25	META_MEN	rs4911242	20	31157394	6.106e-11	1	35115687	2.462e-06	7.79e-06	1	not tested	KNOWN	KNOWN	ITLN1, TP53I3, MAPKAPK3, ITGB5, CPA3, F13A1, CRAT, CTTN, GTF3A, CKB, HDC, RBPMS2, HOMER2, ABCC3, CCM2L, HCK, TM9SF4, PLAGL2, POFUT1, KIF3B, ASXL1, C20orf112, RP11-410N8.4, COMMD7, DNMT3B, MAPRE1, EFCAB8, SPOCD1, RHOBTB1, C15orf54, PARVB
global_12	META_C_35	META_C	rs4911242	20	31157394	3.87e-09	0		7.311e-06	7.79e-06	1	1	NOVEL_REPLICATED	KNOWN	TM9SF4, KIF3B, ASXL1, C20orf112, RP11-410N8.4, COMMD7, DNMT3B
global_13	HIS_MEN_2	HIS_MEN	rs12453054	17	44814383	1.68966e-08	0		0.01436	0.0934	1	0	NOVEL_UNREPLICATED	NOVEL_UNREPLICATED	ARHGAP27, PLEKHM1, MAPT, KANSL1, ARL17B, LRRC37A, LRRC37A2, ARL17A, NSF, WNT3, CDC27, KPNB1, TBKBP1, LRRC37A3
global_13	HIS_C_1	HIS_C	rs12453054	17	44814383	1.5383e-08	0		0.01436	0.0934	1	0	NOVEL_UNREPLICATED	NOVEL_UNREPLICATED	ARHGAP27, PLEKHM1, MAPT, KANSL1, ARL17B, LRRC37A, LRRC37A2, ARL17A, NSF, WNT3, CDC27, KPNB1, TBKBP1, LRRC37A3
global_13	META_MEN_22	META_MEN	rs12453054	17	44814383	1.917e-08	0		0.09336	0.0934	0	0	NOVEL_UNREPLICATED	NOVEL_UNREPLICATED	KANSL1, ARL17B, LRRC37A, LRRC37A2, ARL17A, NSF, WNT3, TBKBP1
global_13	META_C_32	META_C	rs12453054	17	44814383	1.737e-08	0		0.09336	0.0934	0	0	NOVEL_UNREPLICATED	NOVEL_UNREPLICATED	KANSL1, ARL17B, LRRC37A, LRRC37A2, ARL17A, NSF, WNT3, TBKBP1
global_14	EUR_C_2	EUR_C	rs12134493	1	115677946	1.43615e-08	1	35115687, 27182965, 34294844	1.201e-13	1.2e-13	1	not tested	KNOWN	KNOWN	TSPAN2, NGF
global_14	META_MEN_2	META_MEN	rs12134493	1	115677946	4.113e-08	1	35115687, 27182965, 34294844	1.201e-13	1.2e-13	1	not tested	KNOWN	KNOWN	TSPAN2, NGF
global_14	META_C_2	META_C	rs12134493	1	115677946	1.194e-09	1	35115687, 27182965, 34294844	1.201e-13	1.2e-13	1	not tested	KNOWN	KNOWN	TSPAN2, NGF
global_15	EUR_C_8	EUR_C	rs253754	5	102631962	4.6428e-08	0		0.0007893	0.0442	1	1	NOVEL_REPLICATED	NOVEL_REPLICATED	SLCO4C1, PAM, GIN1, PPIP5K2, C5orf30, NUBP1
global_15	META_C_13	META_C	rs253754	5	102631962	1.883e-08	0		0.0007893	0.0442	1	1	NOVEL_REPLICATED	NOVEL_REPLICATED	PAM, GIN1, PPIP5K2, C5orf30, NUBP1
global_16	META_MEN_14	META_MEN	rs12215208	6	12850294	1.475e-08	1		6.921e-14	5.58e-08	1	not tested	KNOWN	KNOWN	PHACTR1, TBC1D7
global_16	EUR_C_10	EUR_C	rs66974016	6	12874040	7.21772e-09	1	22683712, 23793025, 27322543, 35115687, 27182965	2.587e-18	nan	1	not tested	KNOWN	KNOWN	PHACTR1, TBC1D7, GFOD1
global_16	META_C_15	META_C	rs9349379	6	12903957	4.613e-10	1	35115687, 27182965, 34294844	2.587e-18	2.59e-18	1	not tested	KNOWN	KNOWN	PHACTR1, TBC1D7, GFOD1
global_17	EUR_C_11	EUR_C	rs4472337	6	34769765	8.78759e-09	0		0.004219	0.14	1	0	NOVEL_UNREPLICATED	NOVEL_UNREPLICATED	RPS10, PACSIN1, SPDEF, C6orf106, SNRPC, UHRF1BP1, TAF11, ANKS1A, TCP11, DEF6, FANCE, RPL10A, HNRNPC, DBNDD2, CLPS
global_17	META_C_16	META_C	rs9469913	6	34827085	2.896e-09	0		0.004219	0.0835	1	0	NOVEL_UNREPLICATED	NOVEL_UNREPLICATED	DDX46, RPS10, PACSIN1, SPDEF, C6orf106, SNRPC, UHRF1BP1, TAF11, ANKS1A, TCP11, SCUBE3, ZNF76, DEF6, PPARD, FANCE, RPL10A, FKBP5, CLPS, HNRNPC, DBNDD2, SRPK1
global_18	META_C_17	META_C	rs851005	6	36069489	2.372e-08	0		0.003018	0.0524	1	0	NOVEL_UNREPLICATED	NOVEL_UNREPLICATED	TEAD3, CLPSL1, LHFPL5, SLC26A8, MAPK14, MAPK13, BRPF3, STK38, SRPK1
global_18	EUR_C_12	EUR_C	rs9296174	6	36090015	3.62727e-08	0		0.003018	0.0371	1	0	NOVEL_UNREPLICATED	NOVEL_UNREPLICATED	CLPSL1, SRPK1, SLC26A8, MAPK14, MAPK13, BRPF3, STK38, CLPS
global_19	EUR_C_13	EUR_C	rs12202798	6	84339255	7.50015e-09	0		0.01929	0.208	1	0	NOVEL_UNREPLICATED	NOVEL_UNREPLICATED	DOPEY1, ME1, PRSS35, SNAP91
global_19	META_C_18	META_C	rs34529044	6	84372214	3.381e-08	0		0.06683	0.427	0	0	NOVEL_UNREPLICATED	NOVEL_UNREPLICATED	DOPEY1, ME1, PRSS35, SNAP91
global_2	META_MEN_8	META_MEN	rs11892538;rs12470426	2	234821445	1.08e-13	1	35115687, 27182965, 34294844	3.44e-13	5.45e-13;4.84e-07	1	not tested	KNOWN	KNOWN	USP40, MROH2A, HJURP, TRPM8
global_2	EUR_C_4	EUR_C	rs4663983	2	234815005	7.50585e-14	1	35115687, 27182965, 34294844	3.44e-13	3.44e-13	1	not tested	KNOWN	KNOWN	USP40, MROH2A, HJURP, TRPM8
global_2	EUR_MEN_3	EUR_MEN	rs6724624	2	234820578	6.96947e-14	1	35115687, 27182965, 34294844	3.44e-13	6.2e-13	1	not tested	KNOWN	KNOWN	USP40, MROH2A, HJURP, TRPM8
global_2	META_C_6	META_C	rs737636;rs12470426	2	234832824	6.864e-14	1	35115687, 27182965, 34294844	3.44e-13	4.36e-12;4.84e-07	1	not tested	KNOWN	KNOWN	USP40, MROH2A, HJURP, TRPM8
global_20	EUR_C_15	EUR_C	rs10817897	9	119245955	2.8015e-09	1	35115687, 27182965, 34294844	5.605e-14	6.21e-10	1	not tested	KNOWN	KNOWN	ASTN2, TRIM32
global_20	META_C_23	META_C	rs7030607	9	119245183	7.603e-09	1	35115687, 27182965, 34294844	1.537e-16	1.31e-09	1	not tested	KNOWN	KNOWN	TRIM32, ASTN2
global_21	EUR_C_16	EUR_C	rs4837502	9	120517844	8.16639e-09	0		0.002354	0.627	1	0	NOVEL_UNREPLICATED	NOVEL_REPLICATED	TLR4
global_21	META_C_24	META_C	rs6478314;rs10123941	9	120518162	2.33e-08	0		0.0009761	4.18e-02;4.76e-01	1	1	NOVEL_REPLICATED	NOVEL_REPLICATED	TLR4, ASTN2
global_22	EUR_C_17	EUR_C	rs7482510	11	2190591	3.04334e-08	0		0.05522	0.556	0	0	NOVEL_UNREPLICATED	NOVEL_UNREPLICATED	IGF2, INS-IGF2, INS, TH
global_22	META_MEN_16	META_MEN	rs7482510	11	2190591	5.367e-09	0		0.05522	0.556	0	0	NOVEL_UNREPLICATED	NOVEL_UNREPLICATED	IGF2, INS-IGF2, INS, TH
global_22	META_C_25	META_C	rs7482510	11	2190591	6.121e-09	0		0.05522	0.556	0	0	NOVEL_UNREPLICATED	NOVEL_UNREPLICATED	IGF2, INS-IGF2, INS, TH
global_23	META_C_34	META_C	rs4814864	20	19469817	2.793e-08	1	27322543, 35115687, 27182965	1.855e-06	1.05e-05	1	not tested	KNOWN	KNOWN	SLC24A3
global_23	EUR_C_22	EUR_C	rs6046140	20	19476530	1.0596e-08	1	27322543, 35115687, 27182965	1.855e-06	4.26e-06	1	not tested	KNOWN	KNOWN	SLC24A3
global_24	AFR_C_2	AFR_C	rs73527819	11	94480726	3.2887e-08	0		0.007671	nan	1	0	NOVEL_UNREPLICATED	NOVEL_UNREPLICATED	AMOTL1
global_24	META_C_26	META_C	rs73527819	11	94480726	4.674e-08	0		0.007671	nan	1	0	NOVEL_UNREPLICATED	NOVEL_UNREPLICATED	AMOTL1
global_25	META_MEN_3	META_MEN	rs7522181	1	240945441	1.247e-08	0		0.04146	0.187	1	0	NOVEL_UNREPLICATED	NOVEL_UNREPLICATED	RGS7
global_25	META_C_3	META_C	rs7522181	1	240945441	4.721e-08	0		0.04146	0.187	1	0	NOVEL_UNREPLICATED	NOVEL_UNREPLICATED	RGS7
global_26	META_MEN_4	META_MEN	rs13023745	2	23592318	3.845e-08	0		0.01125	0.78	1	0	NOVEL_UNREPLICATED	NOVEL_UNREPLICATED	KLHL29, FAM228B
global_26	META_C_4	META_C	rs13023745	2	23592318	4.07e-08	0		0.01125	0.78	1	0	NOVEL_UNREPLICATED	NOVEL_UNREPLICATED	KLHL29, FAM228B
global_27	META_MEN_26	META_MEN	rs6063085	20	45840459	2.452e-09	1	35115687, 27182965	0.02408	0.0241	1	not tested	KNOWN	KNOWN	ELMO2, EYA2, ZMYND8
global_27	META_C_36	META_C	rs6063085	20	45840459	8.697e-10	1	35115687, 27182965	0.02408	0.0241	1	not tested	KNOWN	KNOWN	ELMO2, EYA2, ZMYND8, NCOA3
global_3	EUR_MEN_4	EUR_MEN	rs72712556	4	140900251	9.22678e-09	0		0.005081	0.0231	1	0	NOVEL_UNREPLICATED	NOVEL_UNREPLICATED	MGST2, MAML3
global_3	EUR_C_5	EUR_C	rs72712556	4	140900251	2.26219e-09	0		0.005081	0.0231	1	0	NOVEL_UNREPLICATED	NOVEL_UNREPLICATED	MGST2, MAML3
global_3	META_MEN_10	META_MEN	rs72712556	4	140900251	3.816e-09	0		0.005081	0.0231	1	0	NOVEL_UNREPLICATED	NOVEL_UNREPLICATED	MGST2, MAML3
global_3	META_C_10	META_C	rs72712556	4	140900251	8.351e-10	0		0.005081	0.0231	1	0	NOVEL_UNREPLICATED	NOVEL_UNREPLICATED	MGST2, MAML3
global_4	META_MEN_11	META_MEN	rs145678215	5	45116428	4.544e-08	0		0.01615	0.548	1	0	NOVEL_UNREPLICATED	NOVEL_UNREPLICATED	MRPS30, HCN1
global_4	META_C_11	META_C	rs62369897	5	45068296	1.347e-08	0		0.01615	0.189	1	0	NOVEL_UNREPLICATED	NOVEL_UNREPLICATED	MRPS30, HCN1
global_4	EUR_MEN_5	EUR_MEN	rs6894974	5	45020531	4.30874e-08	0		0.01615	0.262	1	0	NOVEL_UNREPLICATED	NOVEL_UNREPLICATED	MRPS30, HCN1
global_4	EUR_C_6	EUR_C	rs6894974	5	45020531	4.67111e-09	0		0.01615	0.262	1	0	NOVEL_UNREPLICATED	NOVEL_UNREPLICATED	MRPS30, HCN1
global_5	META_C_12	META_C	rs10585290	5	92436679	1.052e-10	1	23793025	0.004271	0.0059	1	not tested	KNOWN	KNOWN	NR2F1, FAM172A
global_5	EUR_C_7	EUR_C	rs12514052	5	92426820	2.1062e-11	0		0.004271	0.0106	1	0	NOVEL_UNREPLICATED	KNOWN	NR2F1, FAM172A
global_5	EUR_MEN_6	EUR_MEN	rs4301219	5	92430133	4.27957e-11	0		0.004271	0.00606	1	0	NOVEL_UNREPLICATED	KNOWN	NR2F1, FAM172A
global_5	META_MEN_12	META_MEN	rs998492	5	92432688	5.188e-11	1	23793025	0.004271	0.00606	1	not tested	KNOWN	KNOWN	NR2F1, FAM172A
global_6	META_MEN_13	META_MEN	rs329117	5	133860101	8.56e-11	0		0.00106	0.0218	1	1	NOVEL_REPLICATED	NOVEL_REPLICATED	C1orf198, ZNF385D, CXCL5, GUCY1A3, JADE2, SAR1B, CAMLG, TXNDC15, PCBD2, HIST1H3H, CAV2, NFIB, FRMD3, BAMBI, JAM3, TSC22D1, HERC2, hsa-mir-1199, SPOCD1, RHOBTB1, C15orf54
global_6	META_C_14	META_C	rs329117	5	133860101	1.745e-11	0		0.00106	0.0218	1	1	NOVEL_REPLICATED	NOVEL_REPLICATED	SPOCD1, C1orf198, ZNF385D, CXCL5, GUCY1A3, JADE2, SAR1B, CAMLG, TXNDC15, PCBD2, HIST1H3H, CAV2, NFIB, FRMD3, BAMBI, RHOBTB1, JAM3, TSC22D1, HERC2, C15orf54, hsa-mir-1199
global_6	EUR_MEN_7	EUR_MEN	rs329118	5	133861663	1.06731e-09	0		0.00106	0.00126	1	1	NOVEL_REPLICATED	NOVEL_REPLICATED	C1orf198, ZNF385D, CXCL5, GUCY1A3, JADE2, SAR1B, CAMLG, TXNDC15, PCBD2, HIST1H3H, CAV2, NFIB, FRMD3, BAMBI, JAM3, TSC22D1, HERC2, C15orf54, hsa-mir-1199, SPOCD1, RHOBTB1
global_6	EUR_C_9	EUR_C	rs329118	5	133861663	3.84875e-10	0		0.00106	0.00126	1	1	NOVEL_REPLICATED	NOVEL_REPLICATED	SPOCD1, C1orf198, ZNF385D, CXCL5, GUCY1A3, JADE2, SAR1B, CAMLG, HIST1H3H, CAV2, NFIB, FRMD3, BAMBI, RHOBTB1, JAM3, TSC22D1, HERC2, C15orf54, hsa-mir-1199
global_7	META_MEN_15	META_MEN	rs13208321;rs4839843;rs78621341;rs9386670	6	97060688	6.453e-18	1	35115687, 27182965, 34294844	2.624e-26	7.53e-18;nan;3.11e-05;1.56e-23	1	not tested	KNOWN	KNOWN	FUT9, UFL1, FHL5, GPR63, NDUFAF4, MMS22L
global_7	META_C_20	META_C	rs4839843;rs2273621	6	97058553	1.702e-16	1	22683712, 23793025, 27182965, 27322543, 35115687, 27322543	2.624e-26	nan;1.06e-25	1	not tested	KNOWN	KNOWN	FUT9, UFL1, FHL5, GPR63, NDUFAF4, MMS22L
global_7	EUR_MEN_8	EUR_MEN	rs9386670	6	97060688	3.78181e-17	1	35115687, 27182965, 34294844	2.624e-26	1.56e-23	1	not tested	KNOWN	KNOWN	FUT9, UFL1, FHL5, GPR63, NDUFAF4, MMS22L
global_7	EUR_C_14	EUR_C	rs9386670	6	97060688	7.86865e-17	1	35115687, 27182965, 34294844	2.624e-26	1.56e-23	1	not tested	KNOWN	KNOWN	FUT9, UFL1, FHL5, GPR63, NDUFAF4, MMS22L
global_8	EUR_C_18	EUR_C	rs174529	11	61543961	3.49333e-08	0		0.05638	0.409	0	0	NOVEL_UNREPLICATED	NOVEL_UNREPLICATED	DHCR24, QPCT, CYP27A1, SLC35A5, ATP11B, HMGCS1, CD164, INSIG1, FDFT1, SQLE, NFIL3, ABCA1, DNAJC1, SCD, HTRA1, TMEM132A, CPSF7, DAGLA, MYRF, TMEM258, FEN1, FADS2, FADS1, FADS3, BEST1, FTH1, B3GAT3, PRKCB, MT2A, SREBF1, ALDOC, ACACA, PDK2, SMOX, ABCG1, CACNA1I, SREBF2, PARVB, PANX2
global_8	EUR_MEN_9	EUR_MEN	rs509360	11	61548559	1.85977e-08	0		0.3311	0.331	0	0	NOVEL_UNREPLICATED	NOVEL_UNREPLICATED	DHCR24, TUBB2A, SQLE, SCD, MYRF, TMEM258, FEN1, FADS2, FADS1, FADS3, RAB3IL1, FTH1, SREBF2, KLHDC7B
global_8	META_MEN_17	META_MEN	rs509360	11	61548559	3.138e-08	0		0.1224	0.331	0	0	NOVEL_UNREPLICATED	NOVEL_UNREPLICATED	DHCR24, HMGCS1, TUBB2A, CD164, INSIG1, FDFT1, SQLE, ABCA1, SCD, DAGLA, MYRF, TMEM258, FEN1, FADS2, FADS1, FADS3, RAB3IL1, BEST1, FTH1, PRKCB, SREBF1, ACACA, SMOX, ABCG1, CACNA1I, SREBF2, KLHDC7B, PARVB
global_9	EUR_MEN_10	EUR_MEN	rs11172113	12	57527283	4.37724e-16	1	35115687, 27182965, 34294844	1.123e-28	1.12e-28	1	not tested	KNOWN	KNOWN	SPRYD4, RBMS2, HSD17B6, TMEM194A, NAB2, STAT6, LRP1, SHMT2, R3HDM2, GLI1, ARHGAP9, TSPAN31, MARCH9, METTL21B, XRCC6BP1
global_9	EUR_C_19	EUR_C	rs11172113	12	57527283	8.01493e-20	1	35115687, 27182965, 34294844	1.123e-28	1.12e-28	1	not tested	KNOWN	KNOWN	SPRYD4, RBMS2, HSD17B6, TMEM194A, NAB2, STAT6, LRP1, SHMT2, R3HDM2, GLI1, ARHGAP9, TSPAN31, MARCH9, METTL21B, XRCC6BP1
global_9	META_MEN_19	META_MEN	rs11172113	12	57527283	2.15e-18	1	35115687, 27182965, 34294844	1.123e-28	1.12e-28	1	not tested	KNOWN	KNOWN	SPRYD4, RBMS2, HSD17B6, TMEM194A, NAB2, STAT6, LRP1, SHMT2, R3HDM2, ARHGAP9, TSPAN31, MARCH9, METTL21B, XRCC6BP1
global_9	META_C_28	META_C	rs11172113	12	57527283	7.855e-24	1	35115687, 27182965, 34294844	1.123e-28	1.12e-28	1	not tested	KNOWN	KNOWN	SPRYD4, RBMS2, HSD17B6, TMEM194A, NAB2, STAT6, LRP1, SHMT2, R3HDM2, GLI1, ARHGAP9, TSPAN31, MARCH9, METTL21B, XRCC6BP1

## Sheet: ST7 Fine-mapping
Supplementary Table 7: Fine-mapping results for genome-wide significant loci identified in the European ancestry cohort using SuSIE. GenomeWideLocus_EUR: Identifier for each genome-wide significant locus in the European ancestry population; num_cs_in_locus: Total number of SuSIE credible sets identified within the locus; size_cs: Number of SNPs in the credible set reported in the corresponding ro…
GenomeWideLocus_EUR	num_cs_in_locus	size_cs	max_PIP	size_locus	cs_SNPs
EUR_1	1	10	0.195203	129	rs10797381, rs10218452, rs56304645, rs7518255, rs61759167, rs112402500, rs2376495, rs11587518, rs28594467, rs61759173
EUR_10	1	6	0.825718	309	rs9381401, rs2026458, rs150503442, rs58640099, rs12215208, rs66974016
EUR_11	8	3	0.716263	845	rs59474093, rs2764200, rs2764202
EUR_11	8	6	0.255591	845	rs184207150, rs61745331, rs181946360, rs183132281, rs145863332, rs539589206
EUR_11	8	1	1	845	rs10947525
EUR_11	8	1	1	845	rs71810129
EUR_11	8	1	1	845	rs12201824
EUR_11	8	1	1	845	rs550072043
EUR_11	8	1	0.999728	845	rs12199648
EUR_11	8	29	0.349919	845	rs2744938, rs2814944, rs2814960, rs2814962, rs6911549, rs9462012, rs7755822, rs59142559, rs9462014, rs112826162, rs56693020, rs9688715, rs112735232, rs1555773, rs113310749, rs4472337, rs2395607, rs9296130, rs73419607, rs73419621, rs9469897, rs9469900, rs7762485, rs60643641, rs60321318, rs9462029, rs9469910, rs9469913, rs1883638
EUR_12	1	14	0.178001	404	rs851024, rs851020, rs851019, rs851018, rs664367, rs851010, rs851007, rs851005, rs3752525, rs9470219, rs12530381, rs12200998, rs66523467, rs9296174
EUR_13	1	7	0.229035	276	rs12193842, rs61417237, rs12193281, rs12202798, rs12198480, rs34529044, rs12201719
EUR_14	1	62	0.0969891	639	rs7770889, rs4839828, rs9320127, rs9486181, rs926277, rs6928442, rs2223238, rs9386473, rs9372106, rs9384585, rs11152924, rs7451950, rs71012561, rs4839834, rs7452350, rs9373818, rs9386500, rs4518508, rs4425602, rs9373829, rs9486275, rs6568428, rs9373833, rs3860243, rs67677335, rs4438964, rs9384602, rs4839840, rs9486373, rs4839687, rs9400034, rs9386576, rs4839842, rs9384628, rs34162414, rs9486444, …
EUR_15	1	9	0.314567	47	rs10817897, rs4836726, rs35411348, rs7020341, rs7040792, rs6478240, rs10759844, rs7852872, rs11794318
EUR_16	1	25	0.0923507	190	rs2149355, rs2149354, rs2149353, rs3945581, rs7848124, rs1887780, rs4837502, rs4837503, rs10983772, rs10114960, rs10123941, rs10123955, rs10124679, rs10118506, rs10124632, rs7036316, rs1927902, rs1927900, rs1927899, rs7039838, rs1927898, rs1927896, rs4595203, rs12337267, rs7038716
EUR_17	1	3	0.352063	37	rs3842763, rs3842761, rs76976306
EUR_18	0			152
EUR_19	1	1	0.999982	80	rs11172113
EUR_20	1	13	0.163917	207	rs8078712, rs7207749, rs7222716, rs7222728, rs1873975, rs8080940, rs35350758, rs9907156, rs11078787, rs2236375, rs7216804, rs10556327, rs6503187
EUR_21	1	27	0.0840843	185	rs1941954, rs7242923, rs7504262, rs12954661, rs7243102, rs1941955, rs12709690, rs7237475, rs12967741, rs6507210, rs4799950, rs12956949, rs7505519, rs7232972, rs56380629, rs12962050, rs72233942, rs9961847, rs12969294, rs11082013, rs58011088, rs6507215, rs6507216, rs12455348, rs35064785, rs11082014, rs11663050
EUR_22	1	21	0.0873452	127	rs4814858, rs6081612, rs6035353, rs6046134, rs6035354, rs6046137, rs4814860, rs4814861, rs4814863, rs4814864, rs5027306, rs5840847, rs6046139, rs3827986, rs1984571, rs6046140, rs6136756, rs6046142, rs6046144, rs6035357, rs6046147
EUR_23	1	2	0.52538	58	rs6089139, rs112671224
EUR_3	1	2	0.932151	9	rs59993701, rs62178704
EUR_4	1	20	0.0752293	179	rs10187654, rs4663983, rs6724624, rs11892538, rs11563063, rs6738979, rs1985366, rs1965629, rs10166942, rs2362290, rs1003540, rs11318897, rs10170399, rs34459106, rs737636, rs6431648, rs4233636, rs4663986, rs2362293, rs2108810
EUR_5	1	59	0.0477785	247	rs6536588, rs57800857, rs6852749, rs10000502, rs6830759, rs797090, rs769665, rs769663, rs769662, rs769661, rs6840012, rs9997448, rs769658, rs769657, rs769656, rs2604918, rs769675, rs813979, rs769674, rs769673, rs769672, rs769671, rs769670, rs769669, rs3106209, rs6841661, rs6536603, rs13109980, rs1355334, rs1397440, rs56218782, rs35654250, rs72712556, rs35319653, rs12505942, rs13136239, rs35808740…
EUR_6	1	116	0.0504496	370	rs6889445, rs72759917, rs144640872, rs4590186, rs7709661, rs12517629, rs62369866, rs62369867, rs200089586, rs7707668, rs6894974, rs4533894, rs59468706, rs4371761, rs139963117, rs76631775, rs7731099, rs7701679, rs78273393, rs4382180, rs12522398, rs4502832, rs73752426, rs62369894, rs12054976, rs62369895, rs62369896, rs73752432, rs4485937, rs62369897, rs3860741, rs4389695, rs62369898, rs62369900, rs…
EUR_7	1	63	0.148178	372	rs250272, rs183668, rs250273, rs2644788, rs34507, rs2578487, rs2644787, rs2578488, rs2578489, rs2438470, rs1496341, rs2578491, rs2578492, rs2578493, rs17082878, rs2173008, rs1027430, rs1027429, rs2342063, rs1496339, rs10514368, rs57308733, rs7735078, rs5869599, rs1845838, rs1845837, rs12514544, rs12515643, rs12516309, rs10514369, rs990959, rs11305449, rs2132535, rs58624706, rs17082886, rs2017806,…
EUR_8	0			1136
EUR_9	1	16	0.199991	98	rs4958244, rs4559047, rs11242218, rs11242219, rs10900829, rs6860961, rs6891328, rs10712727, rs329113, rs329114, rs5871541, rs329117, rs329118, rs329120, rs329121, rs329122

## Sheet: ST8 GWAS Catalog replication
Supplementary Table 8. Replication of previously identified migraine-associated SNPs from the GWAS catalog. SNPS: Lead SNP reported from GWAS catalog; GWAS_CAT_PUBMEDIDs: PubMed IDs of previous GWAS publications in which the SNP was reported to be associated with migraine; GWAS_CAT_MAPPED_GENES: Genes to which the SNP was mapped in the GWAS Catalog; GWAS_CAT_PVALs: P-values reported for migraine …
SNPS	GWAS_CAT_PUBMEDIDs	GWAS_CAT_MAPPED_GENES	GWAS_CAT_PVALs	gasperi_p	gasperi_locus
rs11172113	23793025, 27182965, 27322543, 35115687	LRP1	1E-90,4e-19,5.999999999999999e-36,6e-49	7.86e-24	TRUE
rs11153082	35115687	FHL5	7e-54	5.48e-15	TRUE
rs2075968	27182965	PRDM16	9e-28	1.84e-14	TRUE
rs10218452	27322543, 35115687	PRDM16	5e-38,7E-71	2e-14	TRUE
rs1965629	27182965	MSL3P1 - TRPM8	7e-19	1.25e-12	TRUE
rs10166942	27322543, 35115687	MSL3P1 - TRPM8	1e-23,9E-51	1.66e-12	TRUE
rs11759769	23793025	FHL5	1e-11	5.45e-12	TRUE
rs9349379	23793025, 27182965, 27322543, 35115687	PHACTR1	1E-47,2.0000000000000002e-20,5e-08,6e-22	4.61e-10	TRUE
rs12134493	23793025, 27182965	LINC01765 - NGF-AS1	2e-13,5e-14	1.19e-09	TRUE
rs4839827	27322543	UFL1-AS1	6e-10	1.34e-09	TRUE
rs910187	27182965, 35115687	ZMYND8	1E-10,4e-08	1.34e-09	TRUE
rs7030607	27182965	ASTN2	2e-08	7.6e-09	TRUE
rs4814864	27322543, 35115687	SLC24A3	1E-28,2e-19	2.79e-08	TRUE
rs9486719	27182965	FHL5	6e-21	5.88e-08	TRUE
rs2672592	35115687	HTRA1	1e-12	6.66e-08	FALSE
rs73805934	35115687	LINC02484 - SEC63P2	1e-09	1.45e-07	TRUE
rs10849061	23793025	FGF23 - FGF6	2e-07	2.78e-07	TRUE
rs2160875	35115687	FGF23 - FGF6	3e-36	3.67e-07	TRUE
rs6741751	23793025	TRPM8	9e-14	4.45e-07	TRUE
rs12519773	23793025	nan	2e-06	6.02e-07	TRUE
rs6057599	35115687	NOL4L, NOL4L-DT	9e-14	6.83e-07	TRUE
rs1024905	27322543	FGF23 - FGF6	2e-17	1.34e-06	TRUE
rs8046696	35115687	CFDP1	5e-14	3.47e-06	FALSE
rs6081613	27182965	SLC24A3	2e-15	4.12e-06	TRUE
rs7996252	35115687	OBI1-AS1	4e-08	4.54e-06	FALSE
rs2274319	27182965, 35115687	MEF2D	2e-18,3E-41	4.76e-06	FALSE
rs10038882	35115687	POU4F3 - TCERG1	1e-12	5.3e-06	FALSE
rs140668749	27182965	FGF23 - FGF6	1e-18	1.05e-05	TRUE
rs10871745	27182965	ONECUT2 - FECH	6e-08	1.37e-05	FALSE
rs2078371	27322543, 35115687	LINC01765 - NGF-AS1	4.0000000000000004e-24,6E-42	1.46e-05	TRUE
rs6478241	27322543	ASTN2	1e-12	1.48e-05	TRUE
rs28455731	27322543, 35115687	RNU4-35P - RNU4-76P	7e-09,9E-23	1.84e-05	FALSE
rs8087942	35115687	ONECUT2 - FECH	1e-12	2.3e-05	FALSE
rs4759042	23793025	RDH16 - GPR182	3e-06	2.34e-05	FALSE
rs11187838	27182965	PLCE1, PLCE1-AS1	1e-09	2.78e-05	FALSE
rs2274316	23793025	MEF2D	1e-08	2.97e-05	FALSE
rs4909945	23793025	IRAG1	2e-07	3.13e-05	FALSE
rs2274224	35115687	PLCE1, PLCE1-AS1	3e-26	3.49e-05	FALSE
rs1925950	27322543	MEF2D	9e-22	3.85e-05	FALSE
rs13078967	27322543, 35115687	GPR149 - SYPL1P1	2E-16,2e-09	3.87e-05	FALSE
rs10786156	27322543	PLCE1	2e-14	4.33e-05	FALSE
rs4910165	27182965, 27322543, 35115687	IRAG1	1E-24,2e-09,3e-11	4.65e-05	FALSE
rs2651899	23793025	PRDM16	4e-14	0.0001028	TRUE
rs10234636	35115687	SUGCT	4e-28	0.0001096	FALSE
rs7544256	27322543	TTC34 - NGF-AS1	9e-09	0.0001224	FALSE
rs10156578	27182965, 35115687	MIR873 - ME2P1	2e-08,3E-12	0.0001269	FALSE
rs74182632	35115687	SUGP1	1e-08	0.0001602	FALSE
rs6693567	27322543, 35115687	FALEC - ADAMTSL4-AS2	1E-13,1e-08	0.0001892	FALSE
rs11487328	35115687	RABGAP1L	2e-08	0.0002076	FALSE
rs6668908	35115687	PLA2G4A	2e-08	0.0002263	FALSE
rs3891689	35115687	ASTN2	2e-21	0.0002407	TRUE
rs895219	35115687	TEX41 - RPL6P5	4e-11	0.0003554	FALSE
rs12260159	27322543, 35115687	HPSE2	3e-10,7E-16	0.0004153	FALSE
rs9490306	23793025, 27182965	RNU4-35P - RNU4-76P	6e-06,7.000000000000001e-06	0.0005381	FALSE
rs9295536	35115687	CASC15	8e-12	0.0005409	FALSE
rs843215	35115687	RNU6-546P - LINC01876	3e-08	0.0006823	FALSE
rs11248546	35115687	LINC02641	2e-12	0.0007316	FALSE
rs4379368	23793025	SUGCT	1e-09	0.000915	FALSE
rs7506921	35115687	RPS4XP18 - RNU6-1032P	1e-11	0.0009169	FALSE
rs9468830	35115687	HCG20, HCG20, HCG20, HCG20, HCG20	2e-08	0.001293	FALSE
rs28451064	35115687	LINC00310 - KCNE2	4e-15	0.001484	FALSE
rs2223089	27322543	PLEKHA1 - ARMS2	3e-08	0.001528	FALSE
rs1003194	35115687	CALCB - INSC	2e-10	0.001535	FALSE
rs9894634	35115687	SMG6	1e-10	0.00156	TRUE
rs3923518	23793025	SCN10A - SCN11A	8e-06	0.001772	FALSE
rs1245463	35115687	MIR4307HG - LINC00645	6e-14	0.002057	FALSE
rs11957829	35115687	ZNF474-AS1 - SNCAIP	2e-09	0.002156	FALSE
rs10456100	23793025, 27182965, 27322543, 35115687	KCNK5	5e-07,6.999999999999999e-13,9E-19	0.002639	FALSE
rs1245465	27182965	nan	3e-09	0.002653	FALSE
rs11031122	27322543, 35115687	MPPED2	4e-08,7E-10	0.002932	FALSE
rs7900239	23793025	nan	9e-06	0.003242	FALSE
rs34914463	35115687	ZBTB4	2e-09	0.003407	FALSE
rs12708529	35115687	ABHD17C	8e-10	0.003552	FALSE
rs10405121	35115687	CACNA1A	5e-10	0.003633	FALSE
rs11172055	27322543	NA - SDR9C7	1e-09	0.003702	FALSE
rs1890566	23793025	MRPL37	8e-07	0.005529	FALSE
rs7684253	27322543, 35115687	SPINK2 - REST	3e-09,4E-14	0.006595	FALSE
rs10828247	35115687	MLLT10	8e-09	0.006619	FALSE
rs6556059	35115687	BNIP1 - RPL7AP33	8e-10	0.007075	FALSE
rs42854	35115687	ANKDD1B	9e-13	0.008202	FALSE
rs56067931	35115687	TSPAN12	5e-08	0.009501	FALSE
rs17303101	23793025	PAPPA - ASTN2	4e-07	0.009629	FALSE
rs11652860	35115687	HOXB3, HOXB-AS3	1e-08	0.009815	FALSE
rs28929474	35115687	SERPINA1, SERPINA1	3e-09	0.009937	FALSE
rs13235543	35115687	MLXIPL	3e-13	0.01159	FALSE
rs12452590	35115687	MRC2	2e-10	0.0117	FALSE
rs1542668	35115687	LRFN5 - YWHAQP1	3e-08	0.01201	FALSE
rs138556413	27322543, 35115687	WDR12, CARF	2e-08,4E-16	0.01359	FALSE
rs12787928	35115687	RAB3IL1 - RNU6-1243P	7e-09	0.01416	FALSE
rs1285294	35115687	TBC1D16	4e-08	0.0172	FALSE
rs12153243	23793025	NR3C1 - RNU7-156P	6e-06	0.01774	FALSE
rs2119930	35115687	EIF4EP2 - LINC02075	7e-15	0.0211	FALSE
rs17857135	27322543	RNF213	5e-10	0.02127	FALSE
rs149163995	27182965	CARF, WDR12	4e-10	0.02444	FALSE
rs74434374	35115687	EHMT2, EHMT2, EHMT2, EHMT2, EHMT2, EHMT2, EHMT2-AS1	5e-09	0.02524	FALSE
rs11624776	27182965, 27322543, 35115687	ITPK1 - CYB5AP3	1E-18,4e-09,8e-09	0.02547	FALSE
rs12135062	27322543	PRDM16	4e-10	0.02551	FALSE
rs1271309	35115687	NCOR2	4e-08	0.02628	FALSE
rs1268083	27322543	LINC02523 - HEY2	5e-09	0.02719	FALSE
rs705162	23793025	LINC02641	3e-06	0.02742	FALSE
rs28756401	35115687	ARMH4, PSMA3-AS1	6e-09	0.0288	FALSE
rs10737909	23793025	TMEM51 - ZBTB2P1	2e-07	0.02887	FALSE
rs566673	35115687	RBM14-RBM4	9e-09	0.03008	FALSE
rs10128028	35115687	CAMTA1	8e-09	0.03166	FALSE
rs11578492	35115687	C1orf87	6e-09	0.03203	FALSE
rs7034179	35115687	TJP2	2e-16	0.03266	FALSE
rs10906466	23793025	FRMD4A	8e-06	0.03468	FALSE
rs8052831	27182965, 35115687	ZCCHC14-DT - JPH3	2e-09,8E-15	0.03532	FALSE
rs12355831	23793025	ZDHHC6	2e-06	0.03569	FALSE
rs11782789	35115687	PTK2B	3e-09	0.03616	FALSE
rs34273564	35115687	KRT19P1 - RNU4-66P	1e-10	0.03844	FALSE
rs12057629	35115687	TMEM51	9e-14	0.03938	FALSE
rs6791480	27322543	U3 - LINC01985	8e-09	0.03945	FALSE
rs56140113	35115687	DYRK3	8e-09	0.0404	FALSE
rs4081947	27322543	ZCCHC14 - JPH3	3e-09	0.04253	FALSE
rs4668251	35115687	MYO3B, MYO3B-AS1	8e-09	0.04862	FALSE
rs10894756	35115687	SPATA19 - IGSF9B	3e-08	0.0497	FALSE
rs55707505	35115687	DLST	2e-08	0.05124	FALSE
rs580845	35115687	NFIB	4e-08	0.05165	FALSE
rs200314499	35115687	INPP5A	7e-12	0.05416	FALSE
rs11000137	23793025	PRKG1	3e-06	0.05948	FALSE
rs7511672	35115687	LEPR - RN7SL854P	1e-09	0.06297	FALSE
rs4278223	35115687	EHMT1	6e-10	0.06429	FALSE
rs17723637	35115687	ZNF462	9e-09	0.06484	FALSE
rs12653216	35115687	SSBP2 - SEM1P1	8e-09	0.0659	FALSE
rs7916911	35115687	RNA5SP299 - LINC02676	3e-12	0.06821	FALSE
rs7618883	35115687	ATRIP	4e-08	0.07134	FALSE
rs12712881	35115687	THADA	4e-10	0.0772	FALSE
rs566529	27322543	HJURP	3e-09	0.07762	FALSE
rs4739105	35115687	IFITM8P - RN7SKP135	3e-08	0.08839	FALSE
rs7371912	35115687	U3 - LINC01985	1e-14	0.09138	FALSE
rs10866704	35115687	NSD1	2e-08	0.093	FALSE
rs8077768	35115687	RNF213	9e-13	0.109	FALSE
rs4984499	23793025	NA - NR2F2-AS1	8e-06	0.1127	FALSE
rs7220465	27182965	RNF213	5e-10	0.1198	FALSE
rs4705403	35115687	HMGXB3	1e-08	0.1258	FALSE
rs72923449	35115687	HOXD10	5e-08	0.1296	FALSE
rs2946505	23793025	TRMT9B	9e-06	0.1384	FALSE
rs12681792	23793025	CLVS1	9e-07	0.1416	FALSE
rs2506142	27322543	NRP1	2e-09	0.1454	FALSE
rs12295710	35115687	MRGPRE	3e-16	0.1529	FALSE
rs4907224	35115687	ANKRD36C	2e-09	0.16	FALSE
rs764508	35115687	RUNX1	3e-09	0.1647	FALSE
rs3793683	27182965	INPP5A	2e-08	0.1696	FALSE
rs11165300	35115687	TGFBR3	5e-08	0.1753	FALSE
rs625686	35115687	CCDC188 - LINC02891	8e-09	0.1844	FALSE
rs200914569	27182965	CFDP1	6e-08	0.1921	FALSE
rs144017103	27322543	CCM2L - RNA5SP482	1e-08	0.1941	FALSE
rs12226331	35115687	YAP1	2e-13	0.1976	FALSE
rs2000660	35115687	RN7SL783P - COL4A1	5e-08	0.2008	FALSE
rs75002882	35115687	IFT43	9e-09	0.2085	FALSE
rs10777902	35115687	MIR4303 - RNU4-41P	1e-10	0.214	FALSE
rs9383843	35115687	PCMT1 - LRP11	1e-09	0.2441	FALSE
rs10895275	27322543	YAP1	2e-08	0.2489	FALSE
rs7335684	35115687	LRCH1	1e-08	0.257	FALSE
rs2506155	23793025	NRP1	3e-06	0.2748	FALSE
rs75213074	27322543	NLRP1 - NA	7e-09	0.2812	FALSE
rs11017221	23793025	LINC02646	1e-07	0.2838	FALSE
rs1472662	35115687	MACF1	2e-08	0.2884	FALSE
rs10155855	27322543	NA - DOCK4	2e-08	0.3015	FALSE
rs28739509	35115687	INPP5B	3e-10	0.3138	FALSE
rs1923243	27182965	LINC01360 - NA	2e-10	0.3343	FALSE
rs561561	27322543	IGSF9B - LINC02730	3e-08	0.3417	FALSE
rs285098	23793025	FARP1	7e-06	0.344	FALSE
rs1458170	35115687	PDZRN4	6e-09	0.372	FALSE
rs7564469	35115687	ZEB2	5e-09	0.3734	FALSE
rs4842676	35115687	ATP2B1	2e-09	0.3749	FALSE
rs1982072	35115687	TMEM91, B9D2	4e-11	0.4085	FALSE
rs6795209	35115687	C3orf38	1e-08	0.412	FALSE
rs9649465	23793025	WASL	1e-06	0.4148	FALSE
rs13196614	23793025	SNRPEP6 - RPSAP40	5e-06	0.4299	FALSE
rs1437588	23793025	NR2F2-AS1	3e-06	0.4304	FALSE
rs2447820	23793025	SNX24	4e-06	0.4513	FALSE
rs11750092	23793025	ADRA1B	7e-06	0.4567	FALSE
rs577969	23793025	HPSE2	4e-06	0.4891	FALSE
rs6479874	23793025	PRKG1	3e-07	0.4974	FALSE
rs246326	35115687	SNX24	7e-10	0.4981	FALSE
rs869432	35115687	RBM20	4e-08	0.5	FALSE
rs13263568	23793025	EYA1	2e-06	0.5087	FALSE
rs6568677	35115687	REV3L, MFSD4B	2e-08	0.5268	FALSE
rs12260436	35115687	CNNM2	7e-10	0.5376	FALSE
rs1861960	23793025	CNPY1	6e-06	0.5482	FALSE
rs2723279	23793025	KSR2	5e-06	0.5516	FALSE
rs543844	23793025	CDC5L - NA	3e-06	0.587	FALSE
rs273218	23793025	ARL15	2e-06	0.5876	FALSE
rs7068341	23793025	RSU1	2e-06	0.5934	FALSE
rs4880487	23793025	ADARB2, LINC00200	3e-06	0.5956	FALSE
rs1572668	27322543	LINC01360 - NA	2e-08	0.6257	FALSE
rs12006166	23793025	NA - U2	9e-07	0.6318	FALSE
rs75473620	27322543	PLCE1	6e-09	0.6367	FALSE
rs13218732	23793025	TUBB4BP7 - FBXO5	3e-06	0.6822	FALSE
rs827382	23793025	RNA5SP299 - LINC02676	9e-08	0.6925	FALSE
rs7916968	23793025	DIP2C - LARP4B	7e-06	0.7052	FALSE
rs6583954	23793025	CYP2C19, MTND4P19	4e-06	0.7106	FALSE
rs73138150	35115687	CADM2 - RNU6-1129P	2e-08	0.717	FALSE
rs11594111	23793025	DCLRE1C, SUV39H2	1e-07	0.7342	FALSE
rs950570	35115687	HNRNPA3P8 - LINC02050	1e-08	0.735	FALSE
rs12365397	23793025	HNRNPKP3	9e-06	0.7411	FALSE
rs9947662	23793025	MIR4527HG	3e-06	0.7915	FALSE
rs72764846	35115687	KIF26B	5e-09	0.8041	FALSE
rs10511112	23793025	nan	5e-06	0.8175	FALSE
rs1499963	35115687	ITGB5	7e-09	0.832	FALSE
rs12681963	23793025	LEPROTL1	2e-07	0.8388	FALSE
rs4803455	23793025	TGFB1	8e-07	0.8549	FALSE
rs16904191	23793025	CYRIB - ASAP1	2e-07	0.8821	FALSE
rs1890185	23793025	CNNM2	4e-07	0.9087	FALSE
rs1019990	35115687	MIR4527HG	1e-11	0.9308	FALSE
rs6998277	23793025	POU5F1P2 - KLF10	2e-06	0.9389	FALSE
rs111404218	27322543, 35115687	LINC01752	2E-10,2e-09		FALSE
rs11816922	23793025	LINC00707 - NA	5e-06		FALSE
rs12598836	35115687	NMRAL1, NMRAL1, HMOX2, HMOX2	2e-10		FALSE
rs12845494	27322543	SDCBPP3 - RPL32P36	2e-08		FALSE
rs140002913	27322543	NOTCH4 - TSBP1-AS1	4e-08		FALSE
rs1507220	35115687	DMD - FAM47A	3e-08		FALSE
rs186166891	27322543	SUGCT	1e-15		FALSE
rs202203062	27182965	BAZ1B	3e-08		FALSE
rs4403550	35115687	MKRN4P - SDCBPP3	3e-09		FALSE
rs56019088	35115687	LINC01360 - LINC02238	7e-13		FALSE
rs61693171	27182965	SUGCT	9e-09		FALSE
rs67338227	27322543	FHL5	2e-27		TRUE
rs77505915	27322543	CFDP1	3e-10		FALSE
rs7932866	35115687	AMBRA1	2e-09		FALSE

## Sheet: ST9 Mapped Genes
Stupplementary Table 9. Mapped Genes.
ensg	symbol	chr	start	end	strand	type	entrezID	HUGO	pLI	ncRVIS	posMapSNPs	posMapMaxCADD	eqtlMapSNPs	eqtlMapminP	eqtlMapminQ	eqtlMapts	eqtlDirection	ciMap	ciMapts	minGwasP	IndSigSNPs	GenomicLocus
ENSG00000142611	PRDM16	1	2985732	3355185	1	protein_coding	63976	PRDM16	0.999843	1.53566	19	21	0	NA	NA	NA	NA	No	NA	5.057e-15	rs11587518	1
ENSG00000198912	C1orf174	1	3805689	3816857	-1	protein_coding	339448	C1orf174	0.0187425	0.408273	0	0	1	4.79936e-05	6.3347e-64	GTEx/v8/Artery_Tibial	+	No	NA	6.021e-15	rs11587518	1
ENSG00000134668	SPOCD1	1	32256023	32281652	-1	protein_coding	90853	SPOCD1	8.799e-06	0.267641	0	0	1	1.3876e-11	0	eQTLGen_trans_eQTLs	-	No	NA	2.501e-11	rs329117	14
ENSG00000134198	TSPAN2	1	115590632	115632121	-1	protein_coding	10100	TSPAN2	0.000100587	1.13403	0	0	6	3.11799e-10	2.60482e-06	GTEx/v8/Artery_Aorta:GTEx/v8/Artery_Tibial	+	No	NA	1.194e-09	rs12134493	2
ENSG00000134259	NGF	1	115828539	115880857	-1	protein_coding	4803	NGF	0.704369	-0.194522	0	0	6	3.27828e-07	0.000267129	GTEx/v8/Artery_Aorta:GTEx/v8/Artery_Tibial	+	No	NA	1.194e-09	rs12134493	2
ENSG00000119280	C1orf198	1	230972865	231005335	-1	protein_coding	84886	C1orf198	0.0273753	0.0384408	0	0	1	6.452e-08	0.000828804	eQTLGen_trans_eQTLs	-	No	NA	2.501e-11	rs329117	14
ENSG00000182901	RGS7	1	240931554	241520530	-1	protein_coding	6000	RGS7	0.781746	NA	9	6.148	0	NA	NA	NA	NA	No	NA	4.721e-08	rs7522181	3
ENSG00000119771	KLHL29	2	23608088	23931481	1	protein_coding	114818	KLHL29	NA	-0.399832	5	21.3	6	2.16969e-21	1.08485e-17	eQTLcatalogue/GEUVADIS_ge_LCL:eQTLcatalogue/TwinsUK_ge_LCL:PsychENCODE_eQTLs:xQTLServer_eQTLs:CMC_SVA_cis:GTEx/v8/Brain_Cortex:GTEx/v8/Testis	+	No	NA	4.07e-08	rs13023745	4
ENSG00000219626	FAM228B	2	24299396	24392509	1	protein_coding	375190	FAM228B	NA	NA	0	0	3	0.000107976	8.36553e-27	GTEx/v8/Skin_Sun_Exposed_Lower_leg	-	No	NA	4.07e-08	rs13023745	4
ENSG00000085982	USP40	2	234384166	234475428	-1	protein_coding	55230	USP40	1.74475e-14	1.85533	0	0	3	8.6899e-07	0.00275393	eQTLGen_cis_eQTLs	+	No	NA	1.413e-05	rs737636;rs2302153	6
ENSG00000185038	MROH2A	2	234684370	234742069	1	protein_coding	339766	MROH2A	0.314233	NA	0	0	2	2.63199e-05	4.10167e-23	GTEx/v8/Testis	+	No	NA	1.026e-05	rs737636	6
ENSG00000123485	HJURP	2	234742062	234763212	-1	protein_coding	55355	HJURP	1.26222e-05	0.855026	0	0	18	3.2515e-12	0	PsychENCODE_eQTLs:DICE/Monocyte_non_classical:eQTLGen_cis_eQTLs:BIOSQTL/BIOS_eQTL_geneLevel:GTEx/v8/Prostate:GTEx/v8/Testis	+	No	NA	3.455e-11	rs737636	6
ENSG00000144481	TRPM8	2	234826043	234928166	1	protein_coding	79054	TRPM8	4.7368e-15	1.50921	80	25.1	0	NA	NA	NA	NA	No	NA	6.864e-14	rs12988953;rs12470426;rs737636;rs2302153	6
ENSG00000151789	ZNF385D	3	21459915	22414812	-1	protein_coding	79750	ZNF385D	0.724322	0.203413	0	0	1	7.1693e-06	0.0442115	eQTLGen_trans_eQTLs	-	No	NA	2.501e-11	rs329117	14
ENSG00000144642	RBMS3	3	29322473	30051886	1	protein_coding	27303	RBMS3	0.741403	1.26869	10	15.82	0	NA	NA	NA	NA	No	NA	1e-08	rs9876003	7
ENSG00000087266	SH3BP2	4	2794750	2842825	1	protein_coding	6452	SH3BP2	0.0031019	3.04844	0	0	55	6.19383e-06	2.25215e-10	GTEx/v8/Esophagus_Gastroesophageal_Junction:GTEx/v8/Thyroid	+	No	NA	1.52e-08	rs1475974;rs2488813	8
ENSG00000087274	ADD1	4	2845584	2931803	1	protein_coding	118	ADD1	0.611299	0.208608	0	0	86	9.7927e-48	0	eQTLcatalogue/BLUEPRINT_ge_monocyte:eQTLcatalogue/CEDAR_monocyte_CD14:eQTLcatalogue/Fairfax_2014_IFN24:eQTLcatalogue/Fairfax_2014_naive:eQTLcatalogue/Lepik_2017_ge_blood:eQTLcatalogue/TwinsUK_ge_blood:DICE/Monocyte_classical:DICE/Monocyte_non_classical:eQTLGen_cis_eQTLs:BIOSQTL/BIOS_eQTL_geneLevel:GTEx/v8/Whole_Blood:GTEx/v8/Lung:GTEx/v8/Cells_Cultured_fibroblasts:GTEx/v8/Thyroid	+	No	NA	1.084e-09	rs1475974;rs2488813	8
ENSG00000109736	MFSD10	4	2932288	2936586	-1	protein_coding	10227	MFSD10	3.01777e-07	NA	5	2.256	86	5.4219e-61	0	eQTLcatalogue/CEDAR_transverse_colon:eQTLcatalogue/Fairfax_2014_LPS24:eQTLcatalogue/Fairfax_2014_naive:eQTLGen_cis_eQTLs:BIOSQTL/BIOS_eQTL_geneLevel:GTEx/v8/Brain_Cerebellum:GTEx/v8/Thyroid	+	No	NA	1.084e-09	rs1475974;rs2488813	8
ENSG00000087269	NOP14	4	2939660	2965112	-1	protein_coding	8602	NOP14	0.0174492	0.136953	23	10.66	77	5.44159e-20	0	eQTLcatalogue/TwinsUK_ge_LCL:eQTLGen_cis_eQTLs:BIOSQTL/BIOS_eQTL_geneLevel:GTEx/v8/Adipose_Subcutaneous:GTEx/v8/Adrenal_Gland:GTEx/v8/Brain_Cerebellar_Hemisphere:GTEx/v8/Brain_Cerebellum:GTEx/v8/Cells_Cultured_fibroblasts:GTEx/v8/Testis:GTEx/v8/Thyroid	+	No	NA	1.084e-09	rs1475974;rs2488813	8
ENSG00000125388	GRK4	4	2965335	3042474	1	protein_coding	2868	GRK4	5.69042e-07	NA	81	19.84	86	3.27170000000001e-310	0	eQTLcatalogue/Alasoo_2018_ge_macrophage_IFNg:eQTLcatalogue/Alasoo_2018_ge_macrophage_Salmonella:eQTLcatalogue/BLUEPRINT_ge_monocyte:eQTLcatalogue/BrainSeq_ge_brain:eQTLcatalogue/Fairfax_2014_IFN24:eQTLcatalogue/Fairfax_2014_naive:eQTLcatalogue/GENCORD_ge_fibroblast:eQTLcatalogue/GENCORD_ge_LCL:eQTLcatalogue/GENCORD_ge_T-cell:eQTLcatalogue/GEUVADIS_ge_LCL:eQTLcatalogue/HipSci_ge_iPSC:eQTLcatalogue…	+	No	NA	1.084e-09	rs2488813;rs1475974	8
ENSG00000197386	HTT	4	3076408	3245676	1	protein_coding	3064	HTT	1	-0.565823	0	0	71	1.19065e-06	3.56796e-27	eQTLcatalogue/Quach_2016_ge_monocyte_IAV:BIOSQTL/BIOS_eQTL_geneLevel:GTEx/v8/Whole_Blood:GTEx/v8/Muscle_Skeletal:GTEx/v8/Nerve_Tibial:GTEx/v8/Cells_Cultured_fibroblasts:GTEx/v8/Thyroid	+	No	NA	2.114e-09	rs1475974;rs2488813	8
ENSG00000188981	MSANTD1	4	3246096	3273465	1	protein_coding	345222	MSANTD1	0.322172	-0.464369	0	0	17	1.59571e-06	2.49251e-30	GTEx/v8/Thyroid	+	No	NA	2.114e-09	rs1475974;rs2488813	8
ENSG00000159788	RGS12	4	3294755	3441640	1	protein_coding	6002	RGS12	0.000560374	0.0730534	0	0	85	1.3241e-25	0	eQTLcatalogue/BLUEPRINT_ge_T-cell:DICE/T_CD4_naive:DICE/T_CD8_naive:DICE/T_CD4_TFH:DICE/T_CD4_TH1:DICE/T_CD4_memory_TREG:DICE/T_CD4_naive_TREG:eQTLGen_cis_eQTLs	-	No	NA	1.084e-09	rs1475974;rs2488813	8
ENSG00000109758	HGFAC	4	3443614	3451211	1	protein_coding	3083	HGFAC	5.20821e-07	-0.328344	0	0	3	2.09069e-08	0.000104534	eQTLcatalogue/Quach_2016_ge_monocyte_LPS:eQTLcatalogue/Quach_2016_ge_monocyte_Pam3CSK4	-	No	NA	5.566e-08	rs2488813;rs1475974	8
ENSG00000175920	DOK7	4	3465033	3503200	1	protein_coding	285489	DOK7	0.00480838	1.7604	0	0	57	1.282e-07	0.000426306	eQTLGen_cis_eQTLs	+	No	NA	1.484e-08	rs1475974;rs2488813	8
ENSG00000163956	LRPAP1	4	3508103	3534286	-1	protein_coding	4043	LRPAP1	0.00608431	1.96881	0	0	71	4.88e-13	0	PsychENCODE_eQTLs:eQTLGen_cis_eQTLs	-	No	NA	1.084e-09	rs2488813;rs1475974	8
ENSG00000163735	CXCL5	4	74861359	74864496	-1	protein_coding	6374	CXCL5	0.000222602	0.320595	0	0	1	2.481e-08	0.000329786	eQTLGen_trans_eQTLs	+	No	NA	2.501e-11	rs329117	14
ENSG00000085871	MGST2	4	140586922	140661899	1	protein_coding	4258	MGST2	0.0551506	-0.0207653	0	0	28	9.1724e-08	0.00033327	eQTLGen_cis_eQTLs:BIOSQTL/BIOS_eQTL_geneLevel	-	No	NA	4.794e-09	rs72712556	10
ENSG00000196782	MAML3	4	140637907	141075338	-1	protein_coding	55534	MAML3	0.329895	-0.192465	42	18.84	40	2.1427e-23	0	eQTLGen_cis_eQTLs:BIOSQTL/BIOS_eQTL_geneLevel:GTEx/v8/Whole_Blood:GTEx/v8/Testis	-	No	NA	8.351e-10	rs72712556	10
ENSG00000164116	GUCY1A3	4	156587863	156653501	1	protein_coding	2982	GUCY1A3	1.41369e-06	1.52086	0	0	1	3.535e-06	0.0248976	eQTLGen_trans_eQTLs	-	No	NA	2.501e-11	rs329117	14
ENSG00000112996	MRPS30	5	44809027	44820530	1	protein_coding	10884	MRPS30	5.58148e-05	-0.210522	0	0	96	1.4099e-06	4.51917e-05	PsychENCODE_eQTLs:eQTLGen_cis_eQTLs:BIOSQTL/BIOS_eQTL_geneLevel:GTEx/v8/Breast_Mammary_Tissue	-	No	NA	1.347e-08	rs62369897;rs139963117	11
ENSG00000164588	HCN1	5	45259349	45696253	-1	protein_coding	348980	HCN1	0.953139	-1.22713	15	13.22	1	0.000470584	0.00209486	GTEx/v8/Testis	NA	No	NA	5.035e-08	rs62369897	11
ENSG00000175745	NR2F1	5	92919043	92930321	1	protein_coding	7025	NR2F1	NA	NA	0	0	144	4.65416e-20	1.74373e-15	GTEx/v8/Esophagus_Gastroesophageal_Junction:GTEx/v8/Esophagus_Muscularis	+	No	NA	1.052e-10	rs4242242;rs10585290;rs7718530	12
ENSG00000113391	FAM172A	5	92953775	93447404	-1	protein_coding	83989	FAM172A	0.0182871	-0.651395	0	0	23	3.16355e-07	0.000434532	GTEx/v8/Esophagus_Muscularis	+	No	NA	1.215e-10	rs4242242;rs7718530	12
ENSG00000145730	PAM	5	102089685	102366809	1	protein_coding	5066	PAM	0.0304444	-0.280887	0	0	10	3.27170000000001e-310	0	eQTLcatalogue/BLUEPRINT_ge_monocyte:eQTLcatalogue/BLUEPRINT_ge_neutrophil:eQTLcatalogue/CEDAR_monocyte_CD14:eQTLcatalogue/CEDAR_neutrophil_CD15:eQTLcatalogue/CEDAR_transverse_colon:eQTLcatalogue/Fairfax_2014_naive:eQTLcatalogue/GEUVADIS_ge_LCL:eQTLcatalogue/Lepik_2017_ge_blood:eQTLcatalogue/Naranbhai_2015_neutrophil_CD16:eQTLcatalogue/Quach_2016_ge_monocyte_naive:eQTLcatalogue/Quach_2016_ge_monoc…	+	No	NA	1.883e-08	rs253754	13
ENSG00000145723	GIN1	5	102421704	102455855	-1	protein_coding	54826	GIN1	0.00667768	0.344487	0	0	10	1.4299e-43	0	eQTLcatalogue/BLUEPRINT_ge_neutrophil:eQTLcatalogue/CEDAR_B-cell_CD19:eQTLcatalogue/CEDAR_monocyte_CD14:eQTLcatalogue/CEDAR_neutrophil_CD15:eQTLcatalogue/CEDAR_rectum:eQTLcatalogue/CEDAR_T-cell_CD4:eQTLcatalogue/CEDAR_T-cell_CD8:eQTLcatalogue/Fairfax_2012_B-cell_CD19:eQTLcatalogue/Fairfax_2014_IFN24:eQTLcatalogue/Fairfax_2014_LPS24:eQTLcatalogue/Fairfax_2014_naive:eQTLGen_cis_eQTLs:GTEx/v8/Adipos…	+	No	NA	1.883e-08	rs253754	13
ENSG00000145725	PPIP5K2	5	102455853	102548500	1	protein_coding	23262	PPIP5K2	4.05312e-10	-0.150605	0	0	10	3.27170000000001e-310	0	eQTLcatalogue/BLUEPRINT_ge_monocyte:eQTLcatalogue/BLUEPRINT_ge_neutrophil:eQTLcatalogue/BLUEPRINT_ge_T-cell:eQTLcatalogue/GENCORD_ge_LCL:eQTLcatalogue/GEUVADIS_ge_LCL:eQTLcatalogue/HipSci_ge_iPSC:eQTLcatalogue/Lepik_2017_ge_blood:eQTLcatalogue/Quach_2016_ge_monocyte_naive:eQTLcatalogue/TwinsUK_ge_blood:eQTLcatalogue/TwinsUK_ge_fat:eQTLcatalogue/TwinsUK_ge_LCL:DICE/T_CD8_naive_activated:DICE/T_CD4…	+	No	NA	1.883e-08	rs253754	13
ENSG00000181751	C5orf30	5	102594403	102614361	1	protein_coding	90355	C5orf30	0.778881	-0.60461	1	1.579	9	8.80262e-07	0.00449665	eQTLcatalogue/GENCORD_ge_T-cell:DICE/T_CD4_memory_TREG:DICE/T_CD4_naive_TREG:eQTLGen_cis_eQTLs	+	No	NA	1.883e-08	rs253754	13
ENSG00000043143	JADE2	5	133860003	133918918	1	protein_coding	23338	JADE2	0.99931	-1.34998	14	22.5	28	2.19673e-21	1.09836e-17	eQTLcatalogue/GENCORD_ge_LCL:eQTLcatalogue/GEUVADIS_ge_LCL:eQTLcatalogue/TwinsUK_ge_LCL:eQTLGen_cis_eQTLs:BIOSQTL/BIOS_eQTL_geneLevel:GTEx/v8/Adipose_Visceral_Omentum:GTEx/v8/Cells_EBV-transformed_lymphocytes	+	No	NA	1.745e-11	rs329117;rs329122;rs10793821	14
ENSG00000152700	SAR1B	5	133936834	133984961	-1	protein_coding	51128	SAR1B	0.00630042	-2.20024	0	0	11	1.0666e-07	0.00035786	eQTLGen_cis_eQTLs	+	No	NA	3.335e-11	rs329117;rs10793821;rs329122	14
ENSG00000164615	CAMLG	5	134074191	134087847	1	protein_coding	819	CAMLG	0.00402054	-1.01736	0	0	6	1.9586e-21	0	PsychENCODE_eQTLs:eQTLGen_cis_eQTLs	-	No	NA	3.007e-10	rs329117;rs329122	14
ENSG00000145833	DDX46	5	134094469	134190823	1	protein_coding	9879	DDX46	0.999998	-0.551107	0	0	2	3.7208e-06	0.0259519	eQTLGen_trans_eQTLs	+	No	NA	1.889e-08	rs205262	16
ENSG00000113621	TXNDC15	5	134209493	134237215	1	protein_coding	79770	TXNDC15	0.109183	-0.480128	0	0	3	7.5716e-22	0	eQTLGen_cis_eQTLs:GTEx/v8/Artery_Aorta:GTEx/v8/Esophagus_Muscularis:GTEx/v8/Nerve_Tibial	-	No	NA	7.981e-09	rs329117	14
ENSG00000132570	PCBD2	5	134240596	134343649	1	protein_coding	84105	PCBD2	0.0030626	-2.23898	0	0	3	2.1703e-06	3.62644e-11	GTEx/v8/Thyroid	+	No	NA	7.981e-09	rs329117	14
ENSG00000112137	PHACTR1	6	12717893	13288645	1	protein_coding	221692	PHACTR1	0.664117	NA	8	12.36	8	7.98062e-42	4.55839e-35	GTEx/v8/Artery_Aorta:GTEx/v8/Artery_Coronary:GTEx/v8/Artery_Tibial:GTEx/v8/Heart_Atrial_Appendage	+	No	NA	4.613e-10	rs10807323;rs66974016;rs9349379	15
ENSG00000145979	TBC1D7	6	13266774	13328815	-1	protein_coding	51256	TBC1D7	8.30116e-06	0.944872	0	0	8	5.88246e-07	7.66195e-09	GTEx/v8/Artery_Tibial	+	No	NA	4.613e-10	rs10807323;rs66974016;rs9349379	15
ENSG00000145990	GFOD1	6	13358062	13487894	-1	protein_coding	54438	GFOD1	0.0496191	1.49126	0	0	1	0.000105551	9.8268e-12	GTEx/v8/Artery_Tibial	+	No	NA	4.613e-10	rs9349379	15
ENSG00000203813	HIST1H3H	6	27777842	27778314	1	protein_coding	8968	HIST1H3H	0.0249392	-0.177817	0	0	1	3.1283e-11	0	eQTLGen_trans_eQTLs	-	No	NA	2.501e-11	rs329117	14
ENSG00000124614	RPS10	6	34385231	34393902	-1	protein_coding	6204	RPS10	0.946463	0.204718	0	0	189	2.036e-10	0	eQTLGen_cis_eQTLs:GTEx/v8/Breast_Mammary_Tissue:GTEx/v8/Esophagus_Mucosa:GTEx/v8/Cells_Cultured_fibroblasts:GTEx/v8/Skin_Not_Sun_Exposed_Suprapubic	+	No	NA	2.896e-09	rs9469913;rs205262	16
ENSG00000124507	PACSIN1	6	34433916	34503006	1	protein_coding	29993	PACSIN1	0.991339	-1.5939	0	0	64	0.000165431	0.009	CMC_SVA_cis:GTEx/v8/Esophagus_Muscularis	+	No	NA	1.407e-08	rs61431557;rs9469913	16
ENSG00000124664	SPDEF	6	34505579	34524110	-1	protein_coding	25803	SPDEF	0.711825	-0.40704	0	0	54	1.69242e-05	0.0168772	GTEx/v8/Brain_Cerebellum:GTEx/v8/Muscle_Skeletal	-	No	NA	1.028e-08	rs9469913;rs61431557	16
ENSG00000196821	C6orf106	6	34555065	34664636	-1	protein_coding	64771	C6orf106	0.45403	-1.13555	96	14.17	277	0	0	eQTLcatalogue/BLUEPRINT_ge_monocyte:eQTLcatalogue/BLUEPRINT_ge_neutrophil:eQTLcatalogue/BLUEPRINT_ge_T-cell:eQTLcatalogue/BrainSeq_ge_brain:eQTLcatalogue/Fairfax_2014_IFN24:eQTLcatalogue/Fairfax_2014_LPS24:eQTLcatalogue/HipSci_ge_iPSC:eQTLcatalogue/Lepik_2017_ge_blood:eQTLcatalogue/TwinsUK_ge_LCL:PsychENCODE_eQTLs:eQTLGen_cis_eQTLs:BIOSQTL/BIOS_eQTL_geneLevel:xQTLServer_eQTLs:CMC_SVA_cis:CMC_NoSV…	+	No	NA	2.896e-09	rs61431557;rs205262;rs9469913	16
ENSG00000124562	SNRPC	6	34725183	34741571	1	protein_coding	6631	SNRPC	0.727262	-0.35112	41	15.81	293	2.6078e-257	0	eQTLcatalogue/BLUEPRINT_ge_monocyte:eQTLcatalogue/BLUEPRINT_ge_T-cell:eQTLcatalogue/BrainSeq_ge_brain:eQTLcatalogue/CEDAR_monocyte_CD14:eQTLcatalogue/CEDAR_T-cell_CD4:eQTLcatalogue/CEDAR_T-cell_CD8:eQTLcatalogue/Fairfax_2012_B-cell_CD19:eQTLcatalogue/Fairfax_2014_naive:eQTLcatalogue/HipSci_ge_iPSC:eQTLcatalogue/Kasela_2017_T-cell_CD4:eQTLcatalogue/Kasela_2017_T-cell_CD8:eQTLcatalogue/Lepik_2017_g…	-	No	NA	2.896e-09	rs9469913;rs205262;rs61431557	16
ENSG00000065060	UHRF1BP1	6	34759857	34850915	1	protein_coding	54887	UHRF1BP1	2.46541e-07	-0.830354	103	16.17	294	3.27167000000001e-310	0	eQTLcatalogue/BLUEPRINT_ge_monocyte:eQTLcatalogue/BLUEPRINT_ge_neutrophil:eQTLcatalogue/BLUEPRINT_ge_T-cell:eQTLcatalogue/BrainSeq_ge_brain:eQTLcatalogue/CEDAR_monocyte_CD14:eQTLcatalogue/CEDAR_T-cell_CD4:eQTLcatalogue/CEDAR_T-cell_CD8:eQTLcatalogue/CEDAR_transverse_colon:eQTLcatalogue/Fairfax_2014_IFN24:eQTLcatalogue/Fairfax_2014_LPS24:eQTLcatalogue/Fairfax_2014_LPS2:eQTLcatalogue/Fairfax_2014_n…	+	No	NA	2.896e-09	rs205262;rs9469913;rs61431557	16
ENSG00000064995	TAF11	6	34845555	34855866	-1	protein_coding	6882	TAF11	0.875432	-0.232569	5	11.17	160	6.0021e-07	4.55591e-10	eQTLcatalogue/BLUEPRINT_ge_monocyte:eQTLcatalogue/GEUVADIS_ge_LCL:GTEx/v8/Muscle_Skeletal:GTEx/v8/Thyroid	-	No	NA	1.889e-08	rs9469913;rs205262	16
ENSG00000064999	ANKS1A	6	34857042	35059179	1	protein_coding	23294	ANKS1A	0.84686	0.260683	7	11.17	18	6.3682e-17	0	eQTLcatalogue/Fairfax_2014_IFN24:eQTLcatalogue/Fairfax_2014_LPS24:eQTLcatalogue/Fairfax_2014_LPS2:PsychENCODE_eQTLs:eQTLGen_cis_eQTLs	+	No	NA	1.889e-08	rs9469913;rs205262	16
ENSG00000124678	TCP11	6	35085848	35116387	-1	protein_coding	6954	TCP11	4.00945e-05	-0.413536	0	0	45	4.48935e-05	1.26662e-09	GTEx/v8/Breast_Mammary_Tissue	-	No	NA	2.896e-09	rs9469913;rs61431557	16
ENSG00000146197	SCUBE3	6	35182190	35220856	1	protein_coding	222663	SCUBE3	0.999984	-0.692415	0	0	3	0.000310587	5.07429e-26	GTEx/v8/Cells_Cultured_fibroblasts	-	No	NA	1.889e-08	rs205262	16
ENSG00000065029	ZNF76	6	35226686	35263762	1	protein_coding	7629	ZNF76	5.07289e-16	0.397539	0	0	1	6.8134e-21	0	eQTLGen_cis_eQTLs	-	No	NA	0.00817	rs9469913	16
ENSG00000023892	DEF6	6	35265595	35289548	1	protein_coding	50619	DEF6	0.976824	0.153811	0	0	12	1.406e-110	0	eQTLcatalogue/Lepik_2017_ge_blood:eQTLcatalogue/TwinsUK_ge_LCL:eQTLGen_cis_eQTLs	-	No	NA	1.028e-08	rs9469913;rs205262	16
ENSG00000112033	PPARD	6	35310335	35395968	1	protein_coding	5467	PPARD	0.966868	0.253949	0	0	1	0.000117886	2.03004e-09	GTEx/v8/Cells_Cultured_fibroblasts	-	No	NA	0.00817	rs9469913	16
ENSG00000112039	FANCE	6	35420138	35434880	1	protein_coding	2178	FANCE	0.0031389	NA	0	0	240	7.1651e-10	6.58718e-06	eQTLGen_cis_eQTLs:GTEx/v8/Brain_Caudate_basal_ganglia	-	No	NA	2.896e-09	rs61431557;rs9469913;rs205262	16
ENSG00000198755	RPL10A	6	35436185	35438562	1	protein_coding	4736	RPL10A	0.302379	-0.217537	0	0	10	3.6308e-18	0	PsychENCODE_eQTLs:eQTLGen_cis_eQTLs:GTEx/v8/Muscle_Skeletal:GTEx/v8/Skin_Sun_Exposed_Lower_leg	+	No	NA	0.002096	rs9469913	16
ENSG00000007866	TEAD3	6	35441374	35464853	-1	protein_coding	7005	TEAD3	NA	0.0454437	0	0	1	7.69777e-05	6.67216e-51	GTEx/v8/Cells_Cultured_fibroblasts	-	No	NA	0.0006215	rs851005	17
ENSG00000096060	FKBP5	6	35541362	35696360	-1	protein_coding	2289	FKBP5	0.498849	-0.767039	0	0	1	7.1895e-06	0.0204866	eQTLGen_cis_eQTLs	-	No	NA	0.00817	rs9469913	16
ENSG00000204140	CLPSL1	6	35748794	35761452	1	protein_coding	340204	CLPSL1	0.00164847	-0.303706	0	0	6	2.4239e-05	3.79231e-15	GTEx/v8/Pancreas	-	No	NA	8.155e-06	rs851005	17
ENSG00000137392	CLPS	6	35762759	35765088	-1	protein_coding	1208	CLPS	0.0562748	0.768245	0	0	2	0.000530555	0.0346904	PsychENCODE_eQTLs	-	No	NA	3.289e-08	rs9469913	16
ENSG00000197753	LHFPL5	6	35773070	35801651	1	protein_coding	222662	LHFPL5	0.494778	2.59192	0	0	1	8.15496e-05	0.044741	BIOSQTL/BIOS_eQTL_geneLevel	+	No	NA	0.0006215	rs851005	17
ENSG00000096063	SRPK1	6	35800743	35889119	-1	protein_coding	6732	SRPK1	0.000394807	-0.861232	0	0	24	3.1232e-22	0	eQTLGen_cis_eQTLs:BIOSQTL/BIOS_eQTL_geneLevel:GTEx/v8/Whole_Blood:GTEx/v8/Testis	-	No	NA	2.372e-08	rs9469913;rs851005	16:17:00
ENSG00000112053	SLC26A8	6	35911291	35992645	-1	protein_coding	116369	SLC26A8	7.64803e-08	-0.443472	8	11.91	28	3.9817e-284	0	eQTLcatalogue/BrainSeq_ge_brain:eQTLcatalogue/Schwartzentruber_2018_ge_sensory_neuron:PsychENCODE_eQTLs:eQTLGen_cis_eQTLs:BIOSQTL/BIOS_eQTL_geneLevel:xQTLServer_eQTLs:CMC_SVA_cis:CMC_NoSVA_cis:GTEx/v8/Adipose_Subcutaneous:GTEx/v8/Whole_Blood:GTEx/v8/Brain_Amygdala:GTEx/v8/Brain_Anterior_cingulate_cortex_BA24:GTEx/v8/Brain_Caudate_basal_ganglia:GTEx/v8/Brain_Cerebellar_Hemisphere:GTEx/v8/Brain_Cer…	-	No	NA	2.372e-08	rs851005	17
ENSG00000112062	MAPK14	6	35995488	36079013	1	protein_coding	1432	MAPK14	0.997467	-0.995766	23	15.52	29	1.1285e-19	0	eQTLcatalogue/CEDAR_neutrophil_CD15:eQTLcatalogue/Fairfax_2014_naive:eQTLcatalogue/TwinsUK_ge_fat:eQTLGen_cis_eQTLs:BIOSQTL/BIOS_eQTL_geneLevel:GTEx/v8/Adipose_Subcutaneous:GTEx/v8/Artery_Tibial:GTEx/v8/Brain_Cerebellar_Hemisphere:GTEx/v8/Brain_Cerebellum:GTEx/v8/Brain_Frontal_Cortex_BA9:GTEx/v8/Colon_Transverse:GTEx/v8/Heart_Left_Ventricle:GTEx/v8/Muscle_Skeletal:GTEx/v8/Skin_Not_Sun_Exposed_Sup…	-	No	NA	2.372e-08	rs851005	17
ENSG00000156711	MAPK13	6	36095586	36107842	1	protein_coding	5603	MAPK13	5.4835e-07	NA	4	7.324	26	1.24015e-40	7.17903e-43	eQTLcatalogue/BLUEPRINT_ge_monocyte:eQTLcatalogue/CEDAR_transverse_colon:DICE/Monocyte_classical:DICE/Monocyte_non_classical:CMC_SVA_cis:CMC_NoSVA_cis:GTEx/v8/Whole_Blood:GTEx/v8/Artery_Aorta:GTEx/v8/Artery_Coronary:GTEx/v8/Artery_Tibial:GTEx/v8/Brain_Caudate_basal_ganglia:GTEx/v8/Brain_Cerebellar_Hemisphere:GTEx/v8/Brain_Cerebellum:GTEx/v8/Brain_Nucleus_accumbens_basal_ganglia:GTEx/v8/Colon_Sigm…	+	No	NA	2.372e-08	rs851005	17
ENSG00000096070	BRPF3	6	36164521	36200567	1	protein_coding	27154	BRPF3	0.993941	-0.654098	0	0	1	3.7387e-07	0.00116992	eQTLGen_cis_eQTLs	-	No	NA	0.008295	rs851005	17
ENSG00000112079	STK38	6	36461669	36515247	-1	protein_coding	11329	STK38	0.853295	-0.412586	0	0	8	3.96907e-05	0.0396694	BRAINEAC/THAL	NA	No	NA	2.372e-08	rs851005	17
ENSG00000083097	DOPEY1	6	83777385	83881069	1	protein_coding	23033	DOPEY1	0.999996	0.074544	0	0	6	2.7271e-15	0	eQTLGen_cis_eQTLs	-	No	NA	1.739e-06	rs34529044	18
ENSG00000065833	ME1	6	83920108	84140797	-1	protein_coding	4199	ME1	2.22311e-10	-0.796953	0	0	6	3.9625e-21	0	eQTLGen_cis_eQTLs:GTEx/v8/Heart_Atrial_Appendage	+	No	NA	1.739e-06	rs34529044	18
ENSG00000146250	PRSS35	6	84222194	84235423	1	protein_coding	167681	PRSS35	1.33594e-06	-0.251367	0	0	3	0.000112707	0.000860819	GTEx/v8/Thyroid	+	No	NA	5.65e-05	rs34529044	18
ENSG00000065609	SNAP91	6	84262599	84419410	-1	protein_coding	9892	SNAP91	0.974351	-1.23274	7	11.92	6	1.15703e-07	1.82493e-05	PsychENCODE_eQTLs:CMC_SVA_cis	+	No	NA	3.381e-08	rs34529044	18
ENSG00000135333	EPHA7	6	93949738	94129265	-1	protein_coding	2045	EPHA7	0.987759	-1.38912	0	0	47	2.2121e-11	5.75135e-09	PsychENCODE_eQTLs:CMC_SVA_cis:CMC_NoSVA_cis	+	No	NA	4.834e-08	rs28642196	19
ENSG00000172461	FUT9	6	96463860	96663488	1	protein_coding	10690	FUT9	0.0813712	5.37195	0	0	167	6.63877e-06	1.06593e-14	GTEx/v8/Brain_Cerebellum	+	No	NA	7.357e-12	rs2499790;rs4486027;rs11153070;rs9285393;rs4265039;rs13208321	20
ENSG00000014123	UFL1	6	96969471	97003152	1	protein_coding	23376	UFL1	1.90816e-12	0.437845	37	13.4	308	4.4179e-82	0	eQTLcatalogue/BLUEPRINT_ge_monocyte:eQTLcatalogue/BLUEPRINT_ge_neutrophil:eQTLcatalogue/BLUEPRINT_ge_T-cell:eQTLcatalogue/Lepik_2017_ge_blood:PsychENCODE_eQTLs:DICE/T_CD8_naive:DICE/T_CD4_naive_TREG:eQTLGen_cis_eQTLs:BIOSQTL/BIOS_eQTL_geneLevel:CMC_SVA_cis:CMC_NoSVA_cis:GTEx/v8/Adipose_Subcutaneous:GTEx/v8/Whole_Blood:GTEx/v8/Artery_Tibial:GTEx/v8/Brain_Cerebellar_Hemisphere:GTEx/v8/Brain_Cerebel…	+	No	NA	1.702e-16	rs2273621;rs9372106;rs4839843;rs4486027;rs9285393;rs2499790;rs11153070;rs9386670;rs6934392;rs34027537;rs4839683;rs13208321;rs4265039	20
ENSG00000112214	FHL5	6	97010424	97064512	1	protein_coding	9457	FHL5	1.67709e-08	-0.641947	94	23.6	284	1.40133e-11	3.72399e-09	PsychENCODE_eQTLs:CMC_SVA_cis:CMC_NoSVA_cis:BRAINEAC/FCTX:BRAINEAC/aveALL:GTEx/v8/Artery_Aorta:GTEx/v8/Artery_Tibial:GTEx/v8/Brain_Putamen_basal_ganglia	-	No	NA	1.702e-16	rs2273621;rs9372106;rs4486027;rs9285393;rs2499790;rs11153070;rs9386670;rs4265039;rs13208321;rs4839843;rs4839683	20
ENSG00000112218	GPR63	6	97242002	97285353	-1	protein_coding	81491	GPR63	0.646359	-0.770843	0	0	171	4.22731e-06	7.09216e-07	GTEx/v8/Artery_Aorta	-	No	NA	7.357e-12	rs2499790;rs4486027;rs11153070;rs9285393;rs4265039;rs13208321	20
ENSG00000123545	NDUFAF4	6	97337189	97345757	-1	protein_coding	29078	NDUFAF4	0.382015	1.06276	0	0	61	1.0587e-06	0.0032491	eQTLGen_cis_eQTLs	+	No	NA	9.002e-16	rs2273621;rs9372106;rs9386670	20
ENSG00000146263	MMS22L	6	97590037	97731093	-1	protein_coding	253714	MMS22L	0.671142	-0.337966	0	0	145	1.3738e-05	1.10912e-05	GTEx/v8/Heart_Left_Ventricle:GTEx/v8/Pancreas	-	No	NA	7.357e-12	rs6934392;rs34027537;rs4486027;rs2499790;rs11153070;rs9285393	20
ENSG00000105971	CAV2	7	115927434	116148595	1	protein_coding	858	CAV2	0.00411638	0.222321	0	0	1	6.2394e-08	0.000817661	eQTLGen_trans_eQTLs	-	No	NA	2.501e-11	rs329117	14
ENSG00000253958	CLDN23	8	8559448	8561616	1	protein_coding	137075	CLDN23	2.46842e-05	1.93902	0	0	52	1.40788e-09	5.39451e-91	eQTLcatalogue/CEDAR_monocyte_CD14:eQTLcatalogue/Fairfax_2014_naive:GTEx/v8/Heart_Left_Ventricle:GTEx/v8/Skin_Not_Sun_Exposed_Suprapubic:GTEx/v8/Skin_Sun_Exposed_Lower_leg	-	No	NA	5.464e-09	rs6601327	21
ENSG00000147324	MFHAS1	8	8640864	8751155	-1	protein_coding	9258	MFHAS1	2.2282e-05	0.955184	0	0	90	7.6962e-39	0	eQTLcatalogue/BLUEPRINT_ge_monocyte:eQTLcatalogue/Fairfax_2014_LPS2:DICE/Monocyte_classical:DICE/T_CD4_memory_TREG:eQTLGen_cis_eQTLs:GTEx/v8/Heart_Atrial_Appendage:GTEx/v8/Muscle_Skeletal	+	No	NA	5.464e-09	rs6601327	21
ENSG00000104626	ERI1	8	8859657	8974256	1	protein_coding	90459	ERI1	0.000454685	0.94936	0	0	93	9.68792e-14	1.49163e-72	eQTLcatalogue/Fairfax_2014_LPS24:eQTLcatalogue/Fairfax_2014_LPS2:eQTLcatalogue/GENCORD_ge_fibroblast:eQTLGen_cis_eQTLs:GTEx/v8/Esophagus_Mucosa:GTEx/v8/Cells_Cultured_fibroblasts:GTEx/v8/Testis	+	No	NA	5.464e-09	rs6601327	21
ENSG00000173281	PPP1R3B	8	8993765	9009084	-1	protein_coding	79660	PPP1R3B	0.0229191	3.70853	0	0	83	1.23614e-06	2.14339e-08	GTEx/v8/Artery_Tibial:GTEx/v8/Thyroid	+	No	NA	5.464e-09	rs6601327	21
ENSG00000173273	TNKS	8	9413424	9639856	1	protein_coding	8658	TNKS	0.777116	1.63727	89	15.62	93	7.8533e-12	0	eQTLcatalogue/BrainSeq_ge_brain:eQTLcatalogue/Quach_2016_ge_monocyte_LPS:eQTLcatalogue/Quach_2016_ge_monocyte_Pam3CSK4:eQTLcatalogue/Quach_2016_ge_monocyte_R848:PsychENCODE_eQTLs:eQTLGen_cis_eQTLs:CMC_SVA_cis:GTEx/v8/Brain_Nucleus_accumbens_basal_ganglia:GTEx/v8/Brain_Putamen_basal_ganglia:GTEx/v8/Nerve_Tibial	-	No	NA	5.464e-09	rs6601327	21
ENSG00000175806	MSRA	8	9911778	10286401	1	protein_coding	4482	MSRA	1.69976e-06	0.60153	0	0	202	3.2347e-143	0	eQTLcatalogue/CEDAR_T-cell_CD4:eQTLcatalogue/Fairfax_2012_B-cell_CD19:eQTLcatalogue/Fairfax_2014_IFN24:eQTLcatalogue/Fairfax_2014_naive:eQTLcatalogue/TwinsUK_ge_LCL:eQTLGen_cis_eQTLs:GTEx/v8/Artery_Tibial:GTEx/v8/Brain_Spinal_cord_cervical_c-1:GTEx/v8/Cells_Cultured_fibroblasts:GTEx/v8/Skin_Sun_Exposed_Lower_leg:GTEx/v8/Testis	+	No	NA	4.658e-09	rs6601327;rs1897207;rs7005884;rs10481454	21:22:00
ENSG00000184647	PRSS55	8	10383056	10411676	1	protein_coding	203074	PRSS55	1.23357e-08	0.255257	0	0	91	3.72747e-05	2.46191e-42	BRAINEAC/CRBL:GTEx/v8/Brain_Cerebellar_Hemisphere:GTEx/v8/Testis	-	No	NA	5.464e-09	rs6601327;rs7005884;rs10481454	21:22:00
ENSG00000183638	RP1L1	8	10463859	10569697	-1	protein_coding	94137	RP1L1	NA	1.24497	0	0	117	1.98905e-20	0	PsychENCODE_eQTLs:DICE/T_CD4_naive_TREG:BIOSQTL/BIOS_eQTL_geneLevel:GTEx/v8/Adipose_Subcutaneous:GTEx/v8/Adipose_Visceral_Omentum:GTEx/v8/Breast_Mammary_Tissue:GTEx/v8/Esophagus_Mucosa:GTEx/v8/Esophagus_Muscularis:GTEx/v8/Lung:GTEx/v8/Nerve_Tibial:GTEx/v8/Skin_Sun_Exposed_Lower_leg:GTEx/v8/Thyroid:GTEx/v8/Vagina	+	No	NA	4.658e-09	rs6601327;rs1897207;rs7005884;rs10481454	21:22:00
ENSG00000171056	SOX7	8	10581278	10697357	-1	protein_coding	83595	SOX7	0.131242	0.63803	51	13.48	81	5.5494e-09	1.68524e-08	eQTLGen_cis_eQTLs:GTEx/v8/Adipose_Subcutaneous:GTEx/v8/Brain_Cerebellar_Hemisphere:GTEx/v8/Muscle_Skeletal:GTEx/v8/Nerve_Tibial:GTEx/v8/Pancreas:GTEx/v8/Thyroid	+	No	NA	4.658e-09	rs1897207;rs7005884;rs10481454	22
ENSG00000258724	SOX7	8	10582909	10697357	-1	protein_coding	NA	NA	NA	0.63803	51	13.48	0	NA	NA	NA	NA	No	NA	4.658e-09	rs1897207	22
ENSG00000254093	PINX1	8	10622473	10697394	-1	protein_coding	54984	PINX1	4.94279e-09	-0.0639355	22	13.48	60	1.95199e-09	3.99895e-07	eQTLcatalogue/Quach_2016_ge_monocyte_LPS:eQTLcatalogue/Quach_2016_ge_monocyte_R848:PsychENCODE_eQTLs:GTEx/v8/Lung	+	No	NA	4.658e-09	rs1897207;rs7005884;rs10481454	22
ENSG00000171044	XKR6	8	10753555	11058875	-1	protein_coding	286046	XKR6	0.956777	0.199431	54	12.35	115	5.043e-14	0	eQTLcatalogue/CEDAR_B-cell_CD19:eQTLcatalogue/CEDAR_T-cell_CD4:eQTLcatalogue/CEDAR_T-cell_CD8:eQTLcatalogue/Fairfax_2012_B-cell_CD19:eQTLcatalogue/Fairfax_2014_naive:eQTLcatalogue/Kasela_2017_T-cell_CD4:eQTLcatalogue/Kasela_2017_T-cell_CD8:PsychENCODE_eQTLs:eQTLGen_cis_eQTLs:BIOSQTL/BIOS_eQTL_geneLevel:CMC_SVA_cis	+	No	NA	4.658e-09	rs7005884;rs1897207;rs10481454	22
ENSG00000215346	AF131215.5	8	10983980	10987745	-1	protein_coding	NA	NA	NA	NA	0	0	9	7.3284e-05	0.00641815	PsychENCODE_eQTLs	+	No	NA	3.909e-08	rs7005884;rs10481454	22
ENSG00000104643	MTMR9	8	11141925	11185646	1	protein_coding	66036	MTMR9	0.210866	1.57932	2	5.259	79	8.77295e-18	0	eQTLcatalogue/CEDAR_T-cell_CD4:eQTLcatalogue/Nedelec_2016_ge_macrophage_Listeria:eQTLcatalogue/Nedelec_2016_ge_macrophage_Salmonella:eQTLGen_cis_eQTLs:BIOSQTL/BIOS_eQTL_geneLevel:GTEx/v8/Adipose_Subcutaneous:GTEx/v8/Adipose_Visceral_Omentum:GTEx/v8/Artery_Coronary:GTEx/v8/Brain_Frontal_Cortex_BA9:GTEx/v8/Colon_Sigmoid:GTEx/v8/Colon_Transverse:GTEx/v8/Esophagus_Mucosa:GTEx/v8/Muscle_Skeletal:GTEx/…	+	No	NA	1.973e-08	rs10481454;rs1897207;rs7005884	22
ENSG00000177710	SLC35G5	8	11188397	11189717	1	protein_coding	646000	SLC35G5	0.0274846	0.517542	2	5.259	100	4.27394e-49	0	eQTLcatalogue/BLUEPRINT_ge_T-cell:eQTLcatalogue/van_de_Bunt_2015_ge_pancreatic_islet:eQTLGen_cis_eQTLs:BIOSQTL/BIOS_eQTL_geneLevel:GTEx/v8/Adipose_Subcutaneous:GTEx/v8/Adipose_Visceral_Omentum:GTEx/v8/Whole_Blood:GTEx/v8/Brain_Anterior_cingulate_cortex_BA24:GTEx/v8/Esophagus_Gastroesophageal_Junction:GTEx/v8/Esophagus_Mucosa:GTEx/v8/Esophagus_Muscularis:GTEx/v8/Lung:GTEx/v8/Nerve_Tibial:GTEx/v8/P…	-	No	NA	4.658e-09	rs10481454;rs1897207;rs7005884	22
ENSG00000184608	C8orf12	8	11225911	11296167	1	protein_coding	83656	C8orf12	0.311269	NA	3	14.38	38	6.70401e-23	1.86718e-33	GTEx/v8/Brain_Cerebellum:GTEx/v8/Brain_Hippocampus:GTEx/v8/Brain_Hypothalamus:GTEx/v8/Heart_Atrial_Appendage:GTEx/v8/Muscle_Skeletal:GTEx/v8/Pancreas:GTEx/v8/Testis	+	No	NA	2.709e-08	rs10481454;rs7005884	22
ENSG00000154319	FAM167A	8	11278972	11332224	-1	protein_coding	83648	FAM167A	0.000192998	0.911878	0	0	116	7.758e-246	0	eQTLcatalogue/CEDAR_B-cell_CD19:eQTLcatalogue/Fairfax_2012_B-cell_CD19:eQTLcatalogue/Fairfax_2014_naive:eQTLcatalogue/GENCORD_ge_LCL:eQTLcatalogue/GEUVADIS_ge_LCL:eQTLcatalogue/Lepik_2017_ge_blood:eQTLcatalogue/TwinsUK_ge_LCL:PsychENCODE_eQTLs:eQTLGen_cis_eQTLs:BIOSQTL/BIOS_eQTL_geneLevel:CMC_SVA_cis:CMC_NoSVA_cis:BRAINEAC/WHMT:GTEx/v8/Cells_EBV-transformed_lymphocytes:GTEx/v8/Whole_Blood:GTEx/v8…	-	No	NA	4.658e-09	rs1897207;rs7005884;rs10481454	22
ENSG00000136573	BLK	8	11351510	11422113	1	protein_coding	640	BLK	2.86166e-07	-0.273662	0	0	116	7.1627e-173	0	eQTLcatalogue/BLUEPRINT_ge_T-cell:eQTLcatalogue/CEDAR_B-cell_CD19:eQTLcatalogue/GENCORD_ge_LCL:eQTLcatalogue/GENCORD_ge_T-cell:eQTLcatalogue/GEUVADIS_ge_LCL:eQTLcatalogue/Kasela_2017_T-cell_CD4:eQTLcatalogue/Kasela_2017_T-cell_CD8:eQTLcatalogue/Lepik_2017_ge_blood:eQTLcatalogue/TwinsUK_ge_LCL:eQTLGen_cis_eQTLs:BIOSQTL/BIOS_eQTL_geneLevel:GTEx/v8/Whole_Blood:GTEx/v8/Lung:GTEx/v8/Cells_Cultured_fib…	+	No	NA	4.658e-09	rs10481454;rs1897207;rs7005884	22
ENSG00000154328	NEIL2	8	11627148	11644855	1	protein_coding	252969	NEIL2	2.111e-09	2.68904	0	0	69	1.071e-53	0	eQTLcatalogue/BLUEPRINT_ge_T-cell:eQTLcatalogue/CEDAR_T-cell_CD4:eQTLcatalogue/CEDAR_T-cell_CD8:eQTLcatalogue/Kasela_2017_T-cell_CD4:eQTLcatalogue/Lepik_2017_ge_blood:eQTLcatalogue/Nedelec_2016_ge_macrophage_Salmonella:eQTLcatalogue/Quach_2016_ge_monocyte_IAV:DICE/NK:DICE/T_CD4_TH1:DICE/T_CD4_TH17:DICE/T_CD4_TH2:eQTLGen_cis_eQTLs:GTEx/v8/Whole_Blood:GTEx/v8/Artery_Tibial:GTEx/v8/Heart_Atrial_Appe…	+	No	NA	2.709e-08	rs7005884;rs10481454;rs1897207	22
ENSG00000079459	FDFT1	8	11653082	11696818	1	protein_coding	2222	FDFT1	NA	1.28566	0	0	67	2.935e-236	0	eQTLcatalogue/BLUEPRINT_ge_T-cell:eQTLcatalogue/CEDAR_B-cell_CD19:eQTLcatalogue/CEDAR_T-cell_CD4:eQTLcatalogue/CEDAR_T-cell_CD8:eQTLcatalogue/Fairfax_2012_B-cell_CD19:eQTLcatalogue/Fairfax_2014_naive:eQTLcatalogue/Kasela_2017_T-cell_CD4:eQTLcatalogue/Lepik_2017_ge_blood:eQTLGen_cis_eQTLs:GTEx/v8/Adipose_Subcutaneous:GTEx/v8/Whole_Blood:GTEx/v8/Artery_Coronary:GTEx/v8/Artery_Tibial:GTEx/v8/Colon_S…	-	No	NA	2.709e-08	rs7005884;rs10481454;rs1897207	22
ENSG00000255046	RP11-297N6.4	8	11655437	11660077	-1	protein_coding	NA	NA	NA	NA	0	0	47	5.8588e-14	0	PsychENCODE_eQTLs:eQTLGen_cis_eQTLs:GTEx/v8/Whole_Blood:GTEx/v8/Esophagus_Muscularis:GTEx/v8/Heart_Atrial_Appendage:GTEx/v8/Muscle_Skeletal:GTEx/v8/Skin_Sun_Exposed_Lower_leg:GTEx/v8/Thyroid	-	No	NA	2.709e-08	rs7005884;rs1897207;rs10481454	22
ENSG00000164733	CTSB	8	11700033	11726957	-1	protein_coding	1508	CTSB	NA	4.80536	0	0	65	4.1229e-20	0	eQTLcatalogue/Alasoo_2018_ge_macrophage_IFNg_Salmonella:eQTLcatalogue/BLUEPRINT_ge_monocyte:eQTLcatalogue/Fairfax_2014_LPS24:eQTLcatalogue/Fairfax_2014_LPS2:eQTLcatalogue/Lepik_2017_ge_blood:eQTLcatalogue/TwinsUK_ge_skin:PsychENCODE_eQTLs:eQTLGen_cis_eQTLs:CMC_SVA_cis:GTEx/v8/Adipose_Subcutaneous:GTEx/v8/Whole_Blood:GTEx/v8/Artery_Tibial:GTEx/v8/Breast_Mammary_Tissue:GTEx/v8/Colon_Sigmoid:GTEx/v8…	-	No	NA	2.709e-08	rs7005884;rs10481454	22
ENSG00000205882	DEFB134	8	11850692	11853821	-1	protein_coding	613211	DEFB134	0.0322373	0.812798	0	0	5	3.74241e-09	1.26369e-17	PsychENCODE_eQTLs:BRAINEAC/OCTX:GTEx/v8/Brain_Cerebellar_Hemisphere:GTEx/v8/Brain_Cortex:GTEx/v8/Pancreas	+	No	NA	3.963e-08	rs10481454	22
ENSG00000255098	RP11-481A20.11	8	11870545	11873043	-1	protein_coding	NA	NA	NA	NA	0	0	4	3.5766e-08	6.12174e-06	PsychENCODE_eQTLs:DICE/Monocyte_classical	+	No	NA	3.963e-08	rs10481454	22
ENSG00000223443	USP17L2	8	11994677	11996586	-1	protein_coding	645836	USP17L2	0.0138587	0.872639	0	0	4	8.20229e-08	1.09821e-06	PsychENCODE_eQTLs:BRAINEAC/CRBL:GTEx/v8/Nerve_Tibial	-	No	NA	3.963e-08	rs10481454	22
ENSG00000186523	FAM86B1	8	12039605	12051642	-1	protein_coding	653333	FAM86B1	0.74446	-0.801741	0	0	5	1.8662e-06	0.00544913	eQTLGen_cis_eQTLs	-	No	NA	3.963e-08	rs10481454	22
ENSG00000147862	NFIB	9	14081842	14398982	-1	protein_coding	4781	NFIB	0.990809	-0.0875399	0	0	1	8.5697e-10	4.01929e-05	eQTLGen_trans_eQTLs	+	No	NA	2.501e-11	rs329117	14
ENSG00000172159	FRMD3	9	85857905	86153461	-1	protein_coding	257019	FRMD3	0.195215	1.91952	0	0	1	3.2997e-10	2.16497e-05	eQTLGen_trans_eQTLs	-	No	NA	2.501e-11	rs329117	14
ENSG00000148219	ASTN2	9	119187504	120177348	-1	protein_coding	23245	ASTN2	0.989172	NA	31	19.04	9	8.7551e-11	5.89188e-23	GTEx/v8/Nerve_Tibial	-	No	NA	7.603e-09	rs35411348;rs7030607;rs6478314	23:24:00
ENSG00000119401	TRIM32	9	119449581	119463579	1	protein_coding	22954	TRIM32	0.0973176	-0.438257	0	0	28	5.704e-43	0	eQTLcatalogue/CEDAR_ileum:PsychENCODE_eQTLs:eQTLGen_cis_eQTLs:BIOSQTL/BIOS_eQTL_geneLevel:GTEx/v8/Adipose_Visceral_Omentum	-	No	NA	7.603e-09	rs7030607;rs35411348	23
ENSG00000136869	TLR4	9	120466610	120479149	1	protein_coding	7099	TLR4	4.18065e-06	-0.800744	0	0	60	3.27170000000001e-310	0	eQTLcatalogue/BLUEPRINT_ge_neutrophil:eQTLcatalogue/CEDAR_neutrophil_CD15:eQTLcatalogue/Fairfax_2014_IFN24:eQTLcatalogue/Fairfax_2014_LPS24:eQTLcatalogue/TwinsUK_ge_blood:PsychENCODE_eQTLs:eQTLGen_cis_eQTLs:BIOSQTL/BIOS_eQTL_geneLevel:GTEx/v8/Whole_Blood	-	No	NA	2.33e-08	rs10123941;rs6478314	24
ENSG00000095739	BAMBI	10	28966271	28971868	1	protein_coding	25805	BAMBI	0.00217666	NA	0	0	1	6.789e-06	0.0423524	eQTLGen_trans_eQTLs	-	No	NA	2.501e-11	rs329117	14
ENSG00000072422	RHOBTB1	10	62629196	62761198	-1	protein_coding	9886	RHOBTB1	0.00183823	-0.452042	0	0	1	1.4735e-06	0.0115223	eQTLGen_trans_eQTLs	-	No	NA	2.501e-11	rs329117	14
ENSG00000167244	IGF2	11	2150342	2170833	-1	protein_coding	3481	IGF2	0.0253027	-0.790873	1	4.199	2	3.53503e-09	6.00709e-06	BIOSQTL/BIOS_eQTL_geneLevel:CMC_SVA_cis	-	No	NA	6.121e-09	rs7482510	25
ENSG00000129965	INS-IGF2	11	2153768	2182439	-1	protein_coding	723961	INS-IGF2	0.0364414	0.108088	2	6.258	1	3.53503e-09	6.00709e-06	BIOSQTL/BIOS_eQTL_geneLevel	-	No	NA	6.121e-09	rs7482510	25
ENSG00000254647	INS	11	2181009	2182571	-1	protein_coding	3630	INS	0.730321	0.873696	2	6.258	0	NA	NA	NA	NA	No	NA	6.121e-09	rs7482510	25
ENSG00000180176	TH	11	2185159	2193107	-1	protein_coding	7054	TH	0.00409874	-0.499953	1	6.258	1	8.57974e-05	1.5702e-28	GTEx/v8/Skin_Sun_Exposed_Lower_leg	+	No	NA	6.121e-09	rs7482510	25
ENSG00000166025	AMOTL1	11	94439597	94609918	1	protein_coding	154810	AMOTL1	0.311228	0.915764	12	8.825	0	NA	NA	NA	NA	No	NA	4.674e-08	rs73527819	26
ENSG00000166086	JAM3	11	133938820	134021896	1	protein_coding	83700	JAM3	0.000178704	0.250897	0	0	1	5.4571e-06	0.0353776	eQTLGen_trans_eQTLs	-	No	NA	2.501e-11	rs329117	14
ENSG00000118971	CCND2	12	4382938	4414516	1	protein_coding	894	CCND2	0.949001	-1.76461	0	0	4	3.88718e-07	1.93142e-10	GTEx/v8/Artery_Tibial	+	No	NA	3.929e-08	rs6489545	27
ENSG00000078237	C12orf5	12	4430371	4462338	1	protein_coding	57103	C12orf5	0.691297	NA	0	0	4	2.507e-09	5.57145e-52	eQTLGen_cis_eQTLs:GTEx/v8/Artery_Tibial	-	No	NA	3.929e-08	rs6489545	27
ENSG00000111241	FGF6	12	4537321	4554780	-1	protein_coding	2251	FGF6	0.000705758	-0.339395	2	0.27	0	NA	NA	NA	NA	No	NA	3.929e-08	rs6489545	27
ENSG00000047621	C12orf4	12	4596894	4647674	-1	protein_coding	57102	C12orf4	9.82515e-05	-0.75376	0	0	4	2.41545e-11	2.48354e-08	eQTLGen_cis_eQTLs:GTEx/v8/Artery_Tibial	+	No	NA	3.929e-08	rs6489545	27
ENSG00000176422	SPRYD4	12	56862301	56864763	1	protein_coding	283377	SPRYD4	0.000589212	-0.887332	0	0	17	3.7712e-11	0	eQTLGen_cis_eQTLs	+	No	NA	1.74e-13	rs3001427;rs10747776;rs10467124;rs4759044;rs11172113	28
ENSG00000076067	RBMS2	12	56915713	56984745	1	protein_coding	5939	RBMS2	0.0029148	0.334872	0	0	23	9.5285e-20	0	eQTLGen_cis_eQTLs:BRAINEAC/THAL	+	No	NA	7.855e-24	rs3001427;rs10467124;rs10747776;rs4759044;rs11172113	28
ENSG00000025423	HSD17B6	12	57145945	57181574	1	protein_coding	8630	HSD17B6	0.381986	-0.702175	0	0	13	9.82189e-06	0.00107375	PsychENCODE_eQTLs	+	No	NA	2.785e-16	rs3001427;rs10747776;rs10467124	28
ENSG00000166881	TMEM194A	12	57449426	57481846	-1	protein_coding	23306	TMEM194A	0.0290897	-0.469002	0	0	38	3.7131e-32	0	eQTLGen_cis_eQTLs:BIOSQTL/BIOS_eQTL_geneLevel:GTEx/v8/Muscle_Skeletal	-	No	NA	7.855e-24	rs3001427;rs10467124;rs10747776;rs11172113;rs4759044;rs7968719	28
ENSG00000166886	NAB2	12	57482677	57489259	1	protein_coding	4665	NAB2	0.987535	NA	1	3.304	38	6.01382e-41	0	eQTLGen_cis_eQTLs:BIOSQTL/BIOS_eQTL_geneLevel	+	No	NA	7.855e-24	rs3001427;rs10467124;rs10747776;rs11172113;rs4759044;rs7968719	28
ENSG00000166888	STAT6	12	57489191	57525922	-1	protein_coding	6778	STAT6	0.100775	0.0810364	46	14	47	3.27170000000001e-310	0	eQTLcatalogue/BLUEPRINT_ge_monocyte:eQTLcatalogue/CEDAR_B-cell_CD19:eQTLcatalogue/CEDAR_ileum:eQTLcatalogue/CEDAR_monocyte_CD14:eQTLcatalogue/CEDAR_neutrophil_CD15:eQTLcatalogue/CEDAR_rectum:eQTLcatalogue/CEDAR_T-cell_CD4:eQTLcatalogue/CEDAR_T-cell_CD8:eQTLcatalogue/CEDAR_transverse_colon:eQTLcatalogue/Fairfax_2012_B-cell_CD19:eQTLcatalogue/Fairfax_2014_IFN24:eQTLcatalogue/Fairfax_2014_LPS24:eQTL…	-	No	NA	7.855e-24	rs3001427;rs10467124;rs10747776;rs11172113;rs4759044;rs7968719;rs34449430	28
ENSG00000123384	LRP1	12	57522276	57607134	1	protein_coding	4035	LRP1	1	NA	36	14	38	9.42668e-21	3.18945e-16	GTEx/v8/Artery_Aorta:GTEx/v8/Artery_Coronary:GTEx/v8/Artery_Tibial:GTEx/v8/Colon_Transverse:GTEx/v8/Heart_Left_Ventricle:GTEx/v8/Skin_Not_Sun_Exposed_Suprapubic:GTEx/v8/Skin_Sun_Exposed_Lower_leg:GTEx/v8/Testis	+	No	NA	7.855e-24	rs10747776;rs3001427;rs10467124;rs11172113;rs4759044;rs34449430;rs7968719	28
ENSG00000182199	SHMT2	12	57623110	57628718	1	protein_coding	6472	SHMT2	0.00748753	-0.580842	0	0	7	2.6505e-06	0.00761778	eQTLGen_cis_eQTLs	+	No	NA	6.497e-14	rs10467124	28
ENSG00000179912	R3HDM2	12	57643392	57824788	-1	protein_coding	22864	R3HDM2	0.995929	-0.474565	0	0	3	2.356e-07	0.000778428	eQTLGen_cis_eQTLs	-	No	NA	7.855e-24	rs11172113;rs10467124	28
ENSG00000111087	GLI1	12	57853918	57866045	1	protein_coding	2735	GLI1	1.9483e-06	NA	0	0	1	0.000102162	0.00812079	GTEx/v8/Whole_Blood	-	No	NA	3.629e-09	rs3001427	28
ENSG00000123329	ARHGAP9	12	57866038	57882597	-1	protein_coding	64333	ARHGAP9	2.89131e-09	-0.374065	0	0	1	1.5716e-05	1.41872e-11	eQTLGen_cis_eQTLs:GTEx/v8/Artery_Aorta	-	No	NA	2.483e-10	rs10747776	28
ENSG00000135452	TSPAN31	12	58131796	58143994	1	protein_coding	6302	TSPAN31	0.327259	0.149905	0	0	2	4.54824e-07	0.00227412	eQTLcatalogue/CEDAR_platelet	-	No	NA	8.252e-10	rs10467124	28
ENSG00000139266	2025-03-09	12	58148881	58154190	1	protein_coding	92979	2025-03-09	0.35028	-0.4225	0	0	6	5.60134e-05	0.0461469	GTEx/v8/Lung	-	No	NA	6.497e-14	rs3001427;rs10467124;rs10747776	28
ENSG00000123427	METTL21B	12	58165275	58176324	1	protein_coding	25895	METTL21B	0.00509294	-0.79524	0	0	17	1.1774e-12	0	eQTLGen_cis_eQTLs	-	No	NA	8.156e-18	rs3001427;rs10467124;rs10747776;rs11172113	28
ENSG00000166896	XRCC6BP1	12	58335324	58351052	1	protein_coding	91419	XRCC6BP1	0.00463367	NA	0	0	3	6.5442e-06	1.45942e-157	eQTLGen_cis_eQTLs:GTEx/v8/Artery_Tibial	+	No	NA	7.029e-13	rs3001427;rs10467124	28
ENSG00000198673	FAM19A2	12	62102040	62672931	-1	protein_coding	338811	FAM19A2	0.547457	-1.13592	7	10.2	35	1.7431e-41	0	eQTLcatalogue/Lepik_2017_ge_blood:DICE/T_CD4_memory_TREG:eQTLGen_cis_eQTLs:GTEx/v8/Artery_Aorta	-	No	NA	1.676e-08	rs34339271	29
ENSG00000135655	USP15	12	62654119	62811211	1	protein_coding	102465133	USP15	0.990365	-0.609228	31	16.41	36	5.04295e-08	0.000252147	eQTLcatalogue/Fairfax_2014_naive:BIOSQTL/BIOS_eQTL_geneLevel	+	No	NA	1.676e-08	rs34339271	29
ENSG00000102804	TSC22D1	13	45007655	45151283	-1	protein_coding	8848	TSC22D1	0.941152	-0.0783322	0	0	1	2.5546e-11	0	eQTLGen_trans_eQTLs	-	No	NA	2.501e-11	rs329117	14
ENSG00000118946	PCDH17	13	58205944	58303445	1	protein_coding	27253	PCDH17	0.960498	-1.40944	0	0	22	2.66723e-06	1.15461e-18	GTEx/v8/Cells_Cultured_fibroblasts	+	No	NA	2.465e-08	rs3012863	30
ENSG00000092199	HNRNPC	14	21677295	21737653	-1	protein_coding	3183	HNRNPC	0.985848	-0.920276	0	0	196	0	0	xQTLServer_eQTLs	NA	No	NA	2.896e-09	rs205262;rs61431557;rs9469913	16
ENSG00000128731	HERC2	15	28356186	28567298	-1	protein_coding	101930157	HERC2	1	NA	0	0	1	2.6791e-06	0.0197338	eQTLGen_trans_eQTLs	-	No	NA	2.501e-11	rs329117	14
ENSG00000175746	C15orf54	15	39542885	39547046	1	protein_coding	400360	C15orf54	0.000115196	1.74172	0	0	1	1.9673e-07	0.00198375	eQTLGen_trans_eQTLs	+	No	NA	2.501e-11	rs329117	14
ENSG00000103274	NUBP1	16	10837643	10863208	1	protein_coding	4682	NUBP1	6.6628e-08	-0.294492	0	0	1	3.1775e-06	0.0227831	eQTLGen_trans_eQTLs	-	No	NA	2.846e-07	rs253754	13
ENSG00000167193	CRK	17	1323983	1366456	-1	protein_coding	1398	CRK	0.864536	0.3412	0	0	1	7.65867e-05	0.049	DICE/T_CD4_naive_TREG	+	No	NA	2.688e-06	rs10556327	31
ENSG00000132386	SERPINF1	17	1665253	1680868	1	protein_coding	5176	SERPINF1	8.289e-05	0.0407466	0	0	4	NA	0.049	CMC_SVA_cis	-	No	NA	3.684e-09	rs1873975;rs10556327	31
ENSG00000132383	RPA1	17	1732996	1803376	1	protein_coding	6117	RPA1	0.308711	1.96191	0	0	22	6.3197e-13	0	eQTLGen_cis_eQTLs	+	No	NA	3.684e-09	rs1873975;rs10556327	31
ENSG00000185924	RTN4RL1	17	1837971	1928639	-1	protein_coding	146760	RTN4RL1	0.787531	NA	11	10.62	24	3.55728e-10	7.5778e-44	GTEx/v8/Adipose_Subcutaneous:GTEx/v8/Adipose_Visceral_Omentum:GTEx/v8/Artery_Coronary:GTEx/v8/Artery_Tibial:GTEx/v8/Heart_Left_Ventricle:GTEx/v8/Nerve_Tibial	-	No	NA	3.684e-09	rs1873975;rs2641435;rs10556327	31
ENSG00000108963	DPH1	17	1933404	1946724	1	protein_coding	1801	DPH1	2.34177e-08	NA	20	12.79	21	1.6658e-13	0	eQTLGen_cis_eQTLs:BIOSQTL/BIOS_eQTL_geneLevel:GTEx/v8/Adipose_Subcutaneous:GTEx/v8/Whole_Blood:GTEx/v8/Testis	-	No	NA	3.684e-09	rs1873975;rs2641435;rs10556327	31
ENSG00000262664	OVCA2	17	1945327	1946724	1	protein_coding	124641	OVCA2	3.94782e-05	0.5713	10	12.79	1	6.29592e-06	0.00440886	BIOSQTL/BIOS_eQTL_geneLevel	-	No	NA	4.162e-09	rs2641435;rs10556327	31
ENSG00000177374	HIC1	17	1957448	1962981	1	protein_coding	3090	HIC1	NA	NA	11	10.44	23	7.59554e-11	0	eQTLcatalogue/BLUEPRINT_ge_monocyte:PsychENCODE_eQTLs:eQTLGen_cis_eQTLs:BIOSQTL/BIOS_eQTL_geneLevel:GTEx/v8/Cells_Cultured_fibroblasts:GTEx/v8/Testis	+	No	NA	3.684e-09	rs10556327;rs1873975;rs2641435	31
ENSG00000070366	SMG6	17	1963133	2207065	-1	protein_coding	23293	SMG6	0.999935	-0.496661	11	10.44	11	1.51007e-06	0.000613166	eQTLcatalogue/BrainSeq_ge_brain:PsychENCODE_eQTLs:GTEx/v8/Brain_Cortex	-	No	NA	3.684e-09	rs10556327;rs2641435;rs1873975	31
ENSG00000167720	SRR	17	2206677	2228554	1	protein_coding	63826	SRR	0.179017	NA	0	0	30	1.1144e-152	0	eQTLcatalogue/BLUEPRINT_ge_monocyte:eQTLcatalogue/BLUEPRINT_ge_T-cell:eQTLcatalogue/CEDAR_T-cell_CD4:eQTLcatalogue/CEDAR_T-cell_CD8:eQTLcatalogue/Fairfax_2012_B-cell_CD19:eQTLcatalogue/Fairfax_2014_IFN24:eQTLcatalogue/Fairfax_2014_LPS24:eQTLcatalogue/Fairfax_2014_naive:eQTLcatalogue/GEUVADIS_ge_LCL:eQTLcatalogue/HipSci_ge_iPSC:eQTLcatalogue/Lepik_2017_ge_blood:eQTLcatalogue/TwinsUK_ge_LCL:PsychEN…	+	No	NA	3.684e-09	rs1873975;rs10556327;rs2641435	31
ENSG00000167721	TSR1	17	2225797	2240801	-1	protein_coding	55720	TSR1	8.3329e-20	NA	0	0	5	1.40104e-21	0	BIOSQTL/BIOS_eQTL_geneLevel:GTEx/v8/Skin_Sun_Exposed_Lower_leg	-	No	NA	9.825e-09	rs10556327;rs2641435	31
ENSG00000141258	SGSM2	17	2240792	2284352	1	protein_coding	9905	SGSM2	5.55963e-08	0.410082	0	0	26	4.2631e-20	0	eQTLGen_cis_eQTLs:GTEx/v8/Esophagus_Mucosa:GTEx/v8/Skin_Not_Sun_Exposed_Suprapubic:GTEx/v8/Skin_Sun_Exposed_Lower_leg	-	No	NA	3.684e-09	rs1873975;rs10556327;rs2641435	31
ENSG00000070444	MNT	17	2287354	2304412	-1	protein_coding	4335	MNT	0.96048	-0.896443	0	0	3	4.41259e-05	0.00184459	PsychENCODE_eQTLs:GTEx/v8/Lung	-	No	NA	2.409e-06	rs10556327	31
ENSG00000127804	METTL16	17	2308856	2415185	-1	protein_coding	284009	METTL16	0.997289	-0.030354	0	0	2	8.26036e-05	9.94785e-06	CMC_SVA_cis:GTEx/v8/Adipose_Subcutaneous	-	No	NA	2.434e-07	rs10556327;rs2641435	31
ENSG00000120071	KANSL1	17	44107282	44302733	-1	protein_coding	101929776	KANSL1	0.999734	0.0589452	0	0	1	0.000596569	0.0381768	PsychENCODE_eQTLs	+	No	NA	1.737e-08	rs12453054	32
ENSG00000228696	ARL17B	17	44352150	44439130	-1	protein_coding	100506084	ARL17B	NA	-0.428243	0	0	2	3.24194e-11	3.93117e-52	PsychENCODE_eQTLs:GTEx/v8/Thyroid	-	No	NA	1.737e-08	rs12453054	32
ENSG00000176681	LRRC37A	17	44370099	44415160	1	protein_coding	474170	LRRC37A	0.890487	NA	0	0	2	4.24481e-06	1.73283e-93	GTEx/v8/Breast_Mammary_Tissue:GTEx/v8/Esophagus_Mucosa:GTEx/v8/Esophagus_Muscularis:GTEx/v8/Muscle_Skeletal:GTEx/v8/Thyroid	-	No	NA	1.737e-08	rs12453054	32
ENSG00000238083	LRRC37A2	17	44588877	44633016	1	protein_coding	474170	LRRC37A2	NA	NA	0	0	1	6.8898e-07	9.51646e-05	PsychENCODE_eQTLs	-	No	NA	1.737e-08	rs12453054	32
ENSG00000185829	ARL17A	17	44594068	44657088	-1	protein_coding	100506084	ARL17A	NA	-2.38258	0	0	1	9.74068e-05	0.00823142	PsychENCODE_eQTLs	-	No	NA	1.737e-08	rs12453054	32
ENSG00000073969	NSF	17	44668035	44834830	1	protein_coding	101930324	NSF	0.713682	-0.566247	2	1.714	2	8.6682e-42	0	eQTLGen_cis_eQTLs	-	No	NA	1.737e-08	rs12453054	32
ENSG00000108379	WNT3	17	44839872	44910520	-1	protein_coding	101929777	WNT3	0.946108	-0.191111	0	0	2	1.0731e-16	0	DICE/B_cell_naive:eQTLGen_cis_eQTLs:GTEx/v8/Artery_Tibial:GTEx/v8/Esophagus_Mucosa:GTEx/v8/Esophagus_Muscularis:GTEx/v8/Lung:GTEx/v8/Nerve_Tibial:GTEx/v8/Cells_Cultured_fibroblasts:GTEx/v8/Small_Intestine_Terminal_Ileum:GTEx/v8/Thyroid	-	No	NA	1.737e-08	rs12453054	32
ENSG00000198933	TBKBP1	17	45771447	45789416	1	protein_coding	9755	TBKBP1	0.0383778	-1.54619	0	0	2	2.1309e-06	0.00620786	eQTLGen_cis_eQTLs	-	No	NA	1.737e-08	rs12453054	32
ENSG00000101489	CELF4	18	34823010	35146000	-1	protein_coding	56853	CELF4	0.974365	1.3888	21	19.67	0	NA	NA	NA	NA	No	NA	1.192e-09	rs7506216;rs12967741;rs11877758;rs7242923	33
ENSG00000141854	hsa-mir-1199	19	14183348	14185874	1	protein_coding	102466515	NA	NA	NA	0	0	1	3.9599e-10	2.13083e-05	eQTLGen_trans_eQTLs	-	No	NA	2.501e-11	rs329117	14
ENSG00000185052	SLC24A3	20	19193290	19703581	1	protein_coding	57419	SLC24A3	0.959518	0.79591	38	13.24	37	2.07403e-22	1.62765e-17	eQTLGen_cis_eQTLs:GTEx/v8/Artery_Aorta:GTEx/v8/Artery_Tibial:GTEx/v8/Cells_Cultured_fibroblasts	-	No	NA	2.793e-08	rs6046142;rs4814864;rs5840847	34
ENSG00000101337	TM9SF4	20	30697309	30755061	1	protein_coding	9777	TM9SF4	0.999971	-0.454322	0	0	4	3.9374e-09	9.51965e-10	eQTLGen_cis_eQTLs:GTEx/v8/Cells_Cultured_fibroblasts:GTEx/v8/Skin_Sun_Exposed_Lower_leg	+	No	NA	3.87e-09	rs4911242	35
ENSG00000101350	KIF3B	20	30865467	30922814	1	protein_coding	9371	KIF3B	0.299149	1.21603	0	0	3	3.06377e-07	4.50204e-05	PsychENCODE_eQTLs	+	No	NA	3.87e-09	rs4911242	35
ENSG00000171456	ASXL1	20	30946155	31027122	1	protein_coding	171023	ASXL1	1.3737e-18	-0.102033	0	0	4	4.3121e-52	0	eQTLcatalogue/Kasela_2017_T-cell_CD8:eQTLGen_cis_eQTLs:BIOSQTL/BIOS_eQTL_geneLevel	+	No	NA	3.87e-09	rs4911242	35
ENSG00000197183	C20orf112	20	31030862	31172876	-1	protein_coding	140688	C20orf112	0.973021	-1.22105	5	14.19	4	1.87363e-09	8.15812e-15	DICE/T_CD4_naive:DICE/T_CD8_naive:eQTLGen_cis_eQTLs:BIOSQTL/BIOS_eQTL_geneLevel:GTEx/v8/Nerve_Tibial:GTEx/v8/Pancreas	+	No	NA	3.87e-09	rs4911242	35
ENSG00000204393	RP11-410N8.4	20	31175281	31196695	1	protein_coding	NA	NA	NA	NA	2	14.19	4	1.05305e-11	1.38447e-08	GTEx/v8/Testis	-	No	NA	3.87e-09	rs4911242	35
ENSG00000149600	COMMD7	20	31290493	31331803	-1	protein_coding	149951	COMMD7	6.04654e-06	-0.459206	0	0	4	6.11821e-08	7.20752e-38	PsychENCODE_eQTLs:GTEx/v8/Muscle_Skeletal	+	No	NA	3.87e-09	rs4911242	35
ENSG00000088305	DNMT3B	20	31350191	31397162	1	protein_coding	1789	DNMT3B	0.999775	-0.575454	0	0	2	6.8773e-06	0.0343865	eQTLcatalogue/BLUEPRINT_ge_T-cell:BIOSQTL/BIOS_eQTL_geneLevel	-	No	NA	3.855e-07	rs4911242	35
ENSG00000244274	DBNDD2	20	44034697	44039250	1	protein_coding	55861	DBNDD2	0.0506089	-0.14216	0	0	3	3.0474e-06	0.021854	eQTLGen_trans_eQTLs	-	No	NA	5.975e-08	rs61431557	16
ENSG00000062598	ELMO2	20	44994688	45061704	-1	protein_coding	63916	ELMO2	0.000350882	-0.240772	0	0	1	NA	0.049	CMC_SVA_cis	+	No	NA	2.456e-05	rs6063085	36
ENSG00000064655	EYA2	20	45523263	45817492	1	protein_coding	2139	EYA2	0.335504	NA	13	7.987	19	4.64467e-09	4.86222e-06	GTEx/v8/Skin_Sun_Exposed_Lower_leg	-	No	NA	8.697e-10	rs12329631;rs6063085	36
ENSG00000101040	ZMYND8	20	45837859	45985567	-1	protein_coding	23613	ZMYND8	0.999997	-0.191179	6	11.7	20	1.5913e-30	0	eQTLGen_cis_eQTLs:BIOSQTL/BIOS_eQTL_geneLevel	+	No	NA	8.697e-10	rs6063085;rs12329631	36
ENSG00000124151	NCOA3	20	46130601	46285621	1	protein_coding	8202	NCOA3	0.999917	-0.103739	0	0	1	0.000100878	0.00649254	GTEx/v8/Muscle_Skeletal	-	No	NA	3.816e-07	rs12329631	36
Note: Gene=ENSG ID; Symbol=Gene Symbol; entrezID=entrez ID; Genomic locus=Index of genomic loci where mapped SNPs are from (may span multiple intervals if eQTLs map to distinct risk loci); chr=chromosome; start=starting position of the gene; end=ending position of the gene; strand=strand of gene; status=status of gene from Ensembl; type=gene biotype from Ensembl; HUGO=HGNC gene symbol; pLI=pLI sc…

[truncated: 15 more sheets: ST10 Gene replication, ST11 Pathway Enrichment, ST12 MAGMA META, ST13 MAGMA EUR, ST14 DEPICT, ST15 MAGMA Gene Set, ST16 Heritabilities, ST17 LDSC Results, ST18 GSEM Regression , ST19 GSEM EFA, ST20 GSEM CFA, ST21 Batch LDSC, ST22 MR CAUSE , ST23 Mixer Results, ST24 Candidate Drugs]
